# Supplementary material for: N-{Bis[meth­yl(phen­yl)amino]phosphor­yl}-2,2,2-trichloro­acetamide
Source: Acta Crystallogr Sect E Struct Rep Online. 2009 Oct 23;65(Pt 11):o2812. doi: 10.1107/S1600536809042391 (PMC2971180; doi:10.1107/S1600536809042391)
Supplement: Supplementary file 1 [file e-65-o2812-sup1.cif]

##############################################################################
###                                                                        ###
###        Electronic paper (Acta Crystallographica Section E)             ###
###                                                                        ###
##############################################################################
#                                                                            #
# This CIF contains the data in a paper accepted for publication in Acta     #
# Crystallographica Section E. It conforms to the requirements of Notes      #
# for Authors for Section E, and has been peer reviewed under the auspices   #
# of the IUCr Commission on Journals.                                        #
#                                                                            #
# Full details of the Crystallographic Information File format               #
# are given in the paper "The Crystallographic Information File (CIF):       #
# a New Standard Archive File for Crystallography" by S. R. Hall, F. H.      #
# Allen and I. D. Brown [Acta Cryst. (1991), A47, 655-685].                  #
#                                                                            #
# The current version of the core CIF dictionary is obtainable from          #
# ftp://ftp.iucr.org/pub/cif_core.dic. The current version number is 2.4.    #
#                                                                            #
# Software is freely available for graphical display of the structure(s) in  #
# this CIF.  For information consult the CIF home page http://www.iucr.org/  #
# cif/home.html                                                              #
#                                                                            #
# This file may be used for bona fide research purposes within the           #
# scientific community so long as proper attribution is given to the journal # 
# article from which it was obtained.                                        #
#                                                                            #
##############################################################################
                                             
data_I
_audit_creation_method     SHELXL-97
_chemical_name_systematic
;
<i>N</i>-{Bis[methyl(phenyl)amino]phosphoryl}-2,2,2-trichloroacetamide
;
_chemical_name_common     ?
_chemical_formula_moiety     'C16 H17 Cl3 N3 O2 P'
_chemical_formula_sum     'C16 H17 Cl3 N3 O2 P'
_chemical_formula_iupac     'C16 H17 Cl3 N3 O2 P'
_chemical_formula_weight     420.65
_chemical_melting_point     ?
_symmetry_cell_setting     monoclinic
_symmetry_space_group_name_H-M     'P 21/n'
_symmetry_space_group_name_Hall     '-P 2yn'
loop_
    _symmetry_equiv_pos_as_xyz
    'x, y, z'
    '-x+1/2, y+1/2, -z+1/2'
    '-x, -y, -z'
    'x-1/2, -y-1/2, z-1/2'
_cell_length_a     12.8226(10)
_cell_length_b     19.5161(15)
_cell_length_c     15.1132(12)
_cell_angle_alpha     90.00
_cell_angle_beta     93.345(6)
_cell_angle_gamma     90.00
_cell_volume     3775.6(5)
_cell_formula_units_Z     8
_cell_measurement_reflns_used     51957
_cell_measurement_theta_min     2.62
_cell_measurement_theta_max     32.19
_cell_measurement_temperature     293(2)
_exptl_crystal_description     'plate'
_exptl_crystal_colour     colourless
_exptl_crystal_size_max     0.40
_exptl_crystal_size_mid     0.20
_exptl_crystal_size_min     0.05
_exptl_crystal_density_diffrn     1.480
_exptl_crystal_density_meas     ?
_exptl_crystal_density_method     'not measured'
_exptl_crystal_F_000     1728
_exptl_absorpt_coefficient_mu     0.585
_exptl_absorpt_correction_type     multi-scan
_exptl_absorpt_process_details     '(CrysAlis RED; Oxford Diffraction, 2006)'
_exptl_absorpt_correction_T_min     0.7996
_exptl_absorpt_correction_T_max     0.9713
_exptl_special_details
;
^1^H NMR, 400.13 MHz, (DMSO-<i>d~6~</i>): 3.06, 3.08 (d, 6H,
CH~3~), 7.3 (m, 10H, C~6~H~5~), 10.28 (s, 1H, NH). ^31^P NMR, 162.1 MHz,
(DMSO-<i>d~6~</i>): 5.46 (<i>m</i>). IR (KBr pellet, cm^1^): 3040 (s, N---H),
2850, 1730(s, CO), 1600 (s, CC), 1470 (s, C---N), 1280, 1245, 1210(s, PO),
1090, 1039, 930, 885, 815, 700, 685 (s, C---Cl).
;
_diffrn_ambient_temperature     293(2)
_diffrn_radiation_type     MoK\a
_diffrn_radiation_wavelength     0.71073
_diffrn_radiation_source     'Enhance (Mo) X-ray Source'
_diffrn_radiation_monochromator     graphite
_diffrn_measurement_device_type     "Oxford Diffraction Xcalibur3"
_diffrn_measurement_method     \w
_diffrn_detector_area_resol_mean     16.1827
_diffrn_reflns_number     37663
_diffrn_reflns_av_R_equivalents     0.0857
_diffrn_reflns_av_sigmaI/netI     0.0677
_diffrn_reflns_theta_min     2.62
_diffrn_reflns_theta_max     27.50
_diffrn_reflns_theta_full     27.50
_diffrn_measured_fraction_theta_max     0.941
_diffrn_measured_fraction_theta_full     0.941
_diffrn_reflns_limit_h_min     -16
_diffrn_reflns_limit_h_max     16
_diffrn_reflns_limit_k_min     -25
_diffrn_reflns_limit_k_max     25
_diffrn_reflns_limit_l_min     -19
_diffrn_reflns_limit_l_max     19
_diffrn_standards_number     0
_diffrn_standards_interval_count     ?
_diffrn_standards_interval_time     ?
_diffrn_standards_decay_%     ?
_refine_special_details
;
Refinement of <i>F</i>^2^ against ALL reflections. The weighted <i>R</i>-factor
<i>wR</i> and goodness of fit <i>S</i> are based on <i>F</i>^2^, conventional
<i>R</i>-factors <i>R</i> are based on <i>F</i>, with <i>F</i> set to zero for
negative <i>F</i>^2^. The threshold expression of <i>F</i>^2^ >
\s(<i>F</i>^2^) is used only for calculating <i>R</i>-factors(gt) <i>etc</i>.
and is not relevant to the choice of reflections for refinement.
<i>R</i>-factors based on <i>F</i>^2^ are statistically about twice as large
as those based on <i>F</i>, and <i>R</i>- factors based on ALL data will be
even larger.
;
_reflns_number_total     8168
_reflns_number_gt     6768
_reflns_threshold_expression     I>2\s(I)
_refine_ls_structure_factor_coef     Fsqd
_refine_ls_matrix_type     full
_refine_ls_R_factor_all     0.1222
_refine_ls_R_factor_gt     0.0944
_refine_ls_wR_factor_gt     0.1579
_refine_ls_wR_factor_ref     0.1737
_refine_ls_goodness_of_fit_ref     1.157
_refine_ls_restrained_S_all     1.157
_refine_ls_number_reflns     8168
_refine_ls_number_parameters     451
_refine_ls_number_restraints     0
_refine_ls_hydrogen_treatment     constr
_refine_ls_weighting_scheme     calc
_refine_ls_weighting_details
         'calc w=1/[\s^2^(Fo^2^)+(0.0501P)^2^+9.3908P] where P=(Fo^2^+2Fc^2^)/3'
_atom_sites_solution_hydrogens     geom
_atom_sites_solution_primary     direct
_atom_sites_solution_secondary     difmap
_refine_ls_shift/su_max     0.002
_refine_ls_shift/su_mean     0.000
_refine_diff_density_max     0.504
_refine_diff_density_min     -0.503
_refine_ls_extinction_method     none
_refine_ls_extinction_coef     ?
loop_
    _atom_type_symbol
    _atom_type_description
    _atom_type_scat_dispersion_real
    _atom_type_scat_dispersion_imag
    _atom_type_scat_source
    'C' 'C' 0.0033 0.0016
                         'International Tables Vol C Tables 4.2.6.8 and 6.1.1.4'
    'H' 'H' 0.0000 0.0000
                         'International Tables Vol C Tables 4.2.6.8 and 6.1.1.4'
    'N' 'N' 0.0061 0.0033
                         'International Tables Vol C Tables 4.2.6.8 and 6.1.1.4'
    'O' 'O' 0.0106 0.0060
                         'International Tables Vol C Tables 4.2.6.8 and 6.1.1.4'
    'P' 'P' 0.1023 0.0942
                         'International Tables Vol C Tables 4.2.6.8 and 6.1.1.4'
    'Cl' 'Cl' 0.1484 0.1585
                         'International Tables Vol C Tables 4.2.6.8 and 6.1.1.4'
_computing_data_collection
;
CrysAlis CCD (Oxford Diffraction, 2006)
;
_computing_cell_refinement
;
CrysAlis RED (Oxford Diffraction, 2006)
;
_computing_data_reduction
;
CrysAlis RED (Oxford Diffraction, 2006)
;
_computing_structure_solution     'SHELXS97 (Sheldrick, 2008)'
_computing_structure_refinement     'SHELXL97 (Sheldrick, 2008)'
_computing_molecular_graphics     'ORTEP-3 for Windows (Farrugia, 1997)'
_computing_publication_material     'WinGX (Farrugia, 1999)'
loop_
    _atom_site_type_symbol
    _atom_site_label
    _atom_site_fract_x
    _atom_site_fract_y
    _atom_site_fract_z
    _atom_site_U_iso_or_equiv
    _atom_site_adp_type
    _atom_site_calc_flag
    _atom_site_refinement_flags
    _atom_site_occupancy
    _atom_site_disorder_assembly
    _atom_site_disorder_group
    P P1 0.33568(8) 0.18559(6) 0.59326(7) 0.0137(2) Uani d . 1 . .
    Cl Cl11 0.48523(10) 0.22113(6) 0.87366(7) 0.0261(3) Uani d . 1 . .
    Cl Cl12 0.34981(12) 0.11928(8) 0.94348(8) 0.0370(3) Uani d . 1 . .
    Cl Cl13 0.51399(12) 0.07733(7) 0.83310(9) 0.0365(3) Uani d . 1 . .
    O O11 0.4195(2) 0.20901(16) 0.53685(19) 0.0171(7) Uani d . 1 . .
    N N12 0.2449(3) 0.24477(19) 0.6008(3) 0.0168(8) Uani d . 1 . .
    N N13 0.2727(3) 0.1149(2) 0.5658(2) 0.0183(8) Uani d . 1 . .
    N N11 0.3948(3) 0.1685(2) 0.6933(2) 0.0183(8) Uani d . 1 . .
    H H11B 0.4617 0.1718 0.6983 0.022 Uiso calc R 1 . .
    C C131 0.2676(3) 0.3157(2) 0.5929(3) 0.0154(9) Uani d . 1 . .
    C C12 0.4208(4) 0.1426(2) 0.8517(3) 0.0197(10) Uani d . 1 . .
    C C141 0.1944(3) 0.1152(2) 0.4930(3) 0.0179(9) Uani d . 1 . .
    C C142 0.2132(4) 0.1471(2) 0.4134(3) 0.0209(10) Uani d . 1 . .
    H H14A 0.2771 0.1681 0.4056 0.025 Uiso calc R 1 . .
    C C132 0.3617(3) 0.3435(2) 0.6318(3) 0.0185(10) Uani d . 1 . .
    H H13A 0.4117 0.3149 0.6595 0.022 Uiso calc R 1 . .
    O O12 0.2530(3) 0.1401(2) 0.7707(2) 0.0311(9) Uani d . 1 . .
    C C11 0.3452(4) 0.1500(2) 0.7667(3) 0.0195(10) Uani d . 1 . .
    C C146 0.0988(4) 0.0838(2) 0.5038(3) 0.0216(10) Uani d . 1 . .
    H H14B 0.0869 0.0622 0.5571 0.026 Uiso calc R 1 . .
    C C13 0.1359(3) 0.2280(2) 0.6205(3) 0.0192(10) Uani d . 1 . .
    H H13B 0.0955 0.2693 0.6215 0.029 Uiso calc R 1 . .
    H H13C 0.1355 0.2058 0.6771 0.029 Uiso calc R 1 . .
    H H13D 0.1062 0.1979 0.5755 0.029 Uiso calc R 1 . .
    C C133 0.3785(4) 0.4132(3) 0.6281(3) 0.0247(11) Uani d . 1 . .
    H H13E 0.4402 0.4315 0.6535 0.030 Uiso calc R 1 . .
    C C145 0.0208(4) 0.0844(2) 0.4363(3) 0.0254(11) Uani d . 1 . .
    H H14C -0.0435 0.0639 0.4442 0.030 Uiso calc R 1 . .
    C C144 0.0408(4) 0.1166(3) 0.3554(3) 0.0282(12) Uani d . 1 . .
    H H14D -0.0101 0.1169 0.3089 0.034 Uiso calc R 1 . .
    C C136 0.1951(4) 0.3596(3) 0.5512(3) 0.0247(11) Uani d . 1 . .
    H H13F 0.1332 0.3418 0.5255 0.030 Uiso calc R 1 . .
    C C134 0.3039(4) 0.4568(3) 0.5869(3) 0.0280(11) Uani d . 1 . .
    H H13G 0.3150 0.5039 0.5860 0.034 Uiso calc R 1 . .
    C C135 0.2133(4) 0.4290(3) 0.5474(3) 0.0258(11) Uani d . 1 . .
    H H13H 0.1644 0.4574 0.5180 0.031 Uiso calc R 1 . .
    C C143 0.1355(4) 0.1473(3) 0.3458(3) 0.0254(11) Uani d . 1 . .
    H H14E 0.1480 0.1689 0.2926 0.030 Uiso calc R 1 . .
    C C14 0.2943(6) 0.0485(3) 0.6085(4) 0.0474(18) Uani d . 1 . .
    H H14F 0.2489 0.0143 0.5817 0.071 Uiso calc R 1 . .
    H H14G 0.2826 0.0518 0.6705 0.071 Uiso calc R 1 . .
    H H14H 0.3657 0.0359 0.6013 0.071 Uiso calc R 1 . .
    P P2 0.68252(8) 0.17932(6) 0.63323(7) 0.0135(2) Uani d . 1 . .
    Cl Cl21 0.66403(11) 0.10956(7) 0.28388(8) 0.0311(3) Uani d . 1 . .
    Cl Cl22 0.48977(10) 0.08272(7) 0.39052(8) 0.0278(3) Uani d . 1 . .
    Cl Cl23 0.54923(11) 0.22269(6) 0.35201(8) 0.0294(3) Uani d . 1 . .
    O O21 0.6002(2) 0.20639(17) 0.68822(19) 0.0179(7) Uani d . 1 . .
    N N22 0.7759(3) 0.23606(19) 0.6228(2) 0.0149(8) Uani d . 1 . .
    N N23 0.7424(3) 0.1085(2) 0.6634(2) 0.0163(8) Uani d . 1 . .
    N N21 0.6213(3) 0.1617(2) 0.5331(2) 0.0160(8) Uani d . 1 . .
    H H21B 0.5546 0.1665 0.5281 0.019 Uiso calc R 1 . .
    O O22 0.7598(2) 0.12398(19) 0.4579(2) 0.0246(8) Uani d . 1 . .
    C C241 0.8228(3) 0.1087(2) 0.7325(3) 0.0174(9) Uani d . 1 . .
    C C22 0.5976(4) 0.1391(2) 0.3743(3) 0.0218(10) Uani d . 1 . .
    C C21 0.6696(3) 0.1405(2) 0.4607(3) 0.0157(9) Uani d . 1 . .
    C C246 0.9151(3) 0.0725(2) 0.7220(3) 0.0197(10) Uani d . 1 . .
    H H24A 0.9224 0.0466 0.6710 0.024 Uiso calc R 1 . .
    C C23 0.8826(3) 0.2165(2) 0.6004(3) 0.0186(9) Uani d . 1 . .
    H H23A 0.9252 0.2569 0.5981 0.028 Uiso calc R 1 . .
    H H23B 0.8797 0.1941 0.5438 0.028 Uiso calc R 1 . .
    H H23C 0.9121 0.1859 0.6449 0.028 Uiso calc R 1 . .
    C C231 0.7582(3) 0.3072(2) 0.6305(3) 0.0158(9) Uani d . 1 . .
    C C232 0.6668(4) 0.3381(3) 0.5922(3) 0.0202(10) Uani d . 1 . .
    H H23D 0.6148 0.3111 0.5645 0.024 Uiso calc R 1 . .
    C C243 0.8935(4) 0.1479(3) 0.8756(3) 0.0286(12) Uani d . 1 . .
    H H24B 0.8859 0.1729 0.9272 0.034 Uiso calc R 1 . .
    C C242 0.8124(4) 0.1458(2) 0.8104(3) 0.0186(9) Uani d . 1 . .
    H H24C 0.7507 0.1694 0.8188 0.022 Uiso calc R 1 . .
    C C236 0.8343(4) 0.3489(2) 0.6720(3) 0.0200(10) Uani d . 1 . .
    H H23E 0.8945 0.3293 0.6984 0.024 Uiso calc R 1 . .
    C C235 0.8212(4) 0.4195(3) 0.6744(3) 0.0292(12) Uani d . 1 . .
    H H23F 0.8730 0.4466 0.7023 0.035 Uiso calc R 1 . .
    C C234 0.7323(4) 0.4501(3) 0.6359(3) 0.0282(12) Uani d . 1 . .
    H H23G 0.7247 0.4975 0.6369 0.034 Uiso calc R 1 . .
    C C233 0.6546(4) 0.4089(3) 0.5958(3) 0.0256(11) Uani d . 1 . .
    H H23H 0.5938 0.4289 0.5712 0.031 Uiso calc R 1 . .
    C C245 0.9958(4) 0.0747(3) 0.7867(4) 0.0292(12) Uani d . 1 . .
    H H24D 1.0572 0.0508 0.7787 0.035 Uiso calc R 1 . .
    C C244 0.9856(4) 0.1127(3) 0.8639(3) 0.0283(12) Uani d . 1 . .
    H H24E 1.0401 0.1143 0.9071 0.034 Uiso calc R 1 . .
    C C24 0.7110(5) 0.0406(3) 0.6298(4) 0.0377(15) Uani d . 1 . .
    H H24F 0.7568 0.0065 0.6562 0.057 Uiso calc R 1 . .
    H H24G 0.7150 0.0396 0.5665 0.057 Uiso calc R 1 . .
    H H24H 0.6405 0.0313 0.6445 0.057 Uiso calc R 1 . .
loop_
    _atom_site_aniso_label
    _atom_site_aniso_U_11
    _atom_site_aniso_U_22
    _atom_site_aniso_U_33
    _atom_site_aniso_U_12
    _atom_site_aniso_U_13
    _atom_site_aniso_U_23
    P1 0.0101(5) 0.0170(6) 0.0141(5) 0.0013(4) 0.0009(4) -0.0008(4)
    Cl11 0.0343(6) 0.0281(6) 0.0160(6) -0.0131(5) 0.0028(5) -0.0025(5)
    Cl12 0.0538(9) 0.0416(8) 0.0167(6) -0.0202(7) 0.0116(6) 0.0007(6)
    Cl13 0.0501(8) 0.0352(7) 0.0235(6) 0.0177(7) -0.0046(6) 0.0018(6)
    O11 0.0131(14) 0.0230(17) 0.0154(15) 0.0037(13) 0.0022(12) 0.0021(13)
    N12 0.0096(17) 0.0166(19) 0.024(2) -0.0009(15) 0.0042(15) -0.0009(16)
    N13 0.0184(19) 0.018(2) 0.0180(19) 0.0055(16) 0.0004(15) -0.0008(16)
    N11 0.0138(18) 0.027(2) 0.0139(18) -0.0017(16) 0.0012(15) 0.0016(16)
    C131 0.022(2) 0.013(2) 0.012(2) -0.0011(18) 0.0037(17) -0.0048(17)
    C12 0.028(2) 0.020(2) 0.011(2) -0.006(2) 0.0058(18) -0.0021(18)
    C141 0.017(2) 0.021(2) 0.015(2) 0.0052(18) -0.0025(17) -0.0057(18)
    C142 0.022(2) 0.020(2) 0.020(2) 0.0019(19) -0.0003(19) -0.0003(19)
    C132 0.016(2) 0.019(2) 0.020(2) 0.0038(18) -0.0027(18) -0.0049(19)
    O12 0.0237(18) 0.045(2) 0.0250(19) -0.0120(17) 0.0089(15) 0.0000(17)
    C11 0.018(2) 0.023(2) 0.018(2) -0.0042(19) 0.0045(18) -0.0016(19)
    C146 0.022(2) 0.020(2) 0.023(2) -0.0019(19) 0.0037(19) -0.001(2)
    C13 0.011(2) 0.020(2) 0.028(2) 0.0007(18) 0.0060(18) -0.004(2)
    C133 0.022(2) 0.023(3) 0.028(3) -0.003(2) -0.003(2) -0.004(2)
    C145 0.025(3) 0.016(2) 0.035(3) -0.001(2) -0.006(2) -0.005(2)
    C144 0.029(3) 0.026(3) 0.029(3) 0.009(2) -0.010(2) -0.010(2)
    C136 0.020(2) 0.030(3) 0.023(3) 0.002(2) -0.004(2) 0.000(2)
    C134 0.035(3) 0.023(3) 0.026(3) -0.004(2) 0.002(2) 0.001(2)
    C135 0.029(3) 0.018(2) 0.030(3) 0.005(2) -0.004(2) 0.004(2)
    C143 0.029(3) 0.031(3) 0.016(2) 0.007(2) 0.001(2) 0.001(2)
    C14 0.070(4) 0.018(3) 0.050(4) 0.008(3) -0.036(3) -0.003(3)
    P2 0.0119(5) 0.0167(6) 0.0121(5) -0.0011(4) 0.0019(4) -0.0004(4)
    Cl21 0.0445(8) 0.0346(7) 0.0148(6) 0.0109(6) 0.0077(5) -0.0020(5)
    Cl22 0.0254(6) 0.0321(6) 0.0255(6) -0.0047(5) -0.0026(5) -0.0060(6)
    Cl23 0.0440(8) 0.0250(6) 0.0190(6) 0.0131(6) -0.0002(5) 0.0036(5)
    O21 0.0132(15) 0.0270(18) 0.0137(15) -0.0029(13) 0.0026(12) -0.0028(13)
    N22 0.0092(16) 0.0137(18) 0.022(2) 0.0001(14) 0.0035(14) 0.0001(15)
    N23 0.0163(18) 0.0181(19) 0.0143(18) 0.0005(15) -0.0014(15) -0.0018(15)
    N21 0.0102(17) 0.027(2) 0.0108(18) -0.0024(15) 0.0007(14) -0.0025(15)
    O22 0.0184(17) 0.040(2) 0.0163(16) 0.0067(15) 0.0070(13) -0.0031(15)
    C241 0.018(2) 0.012(2) 0.022(2) -0.0018(18) 0.0010(18) 0.0049(18)
    C22 0.024(2) 0.021(2) 0.019(2) 0.002(2) 0.0006(19) -0.0039(19)
    C21 0.015(2) 0.019(2) 0.013(2) -0.0021(18) 0.0012(17) 0.0024(17)
    C246 0.021(2) 0.016(2) 0.022(2) 0.0041(19) -0.0019(19) -0.0015(19)
    C23 0.012(2) 0.019(2) 0.025(2) -0.0022(18) 0.0021(18) 0.0058(19)
    C231 0.016(2) 0.020(2) 0.013(2) 0.0018(18) 0.0052(17) 0.0018(17)
    C232 0.016(2) 0.027(3) 0.018(2) 0.0048(19) 0.0019(18) 0.0055(19)
    C243 0.034(3) 0.030(3) 0.020(3) -0.007(2) -0.008(2) 0.000(2)
    C242 0.021(2) 0.017(2) 0.018(2) 0.0008(19) 0.0017(18) 0.0022(18)
    C236 0.026(2) 0.021(2) 0.013(2) -0.002(2) -0.0007(18) 0.0002(18)
    C235 0.045(3) 0.019(3) 0.023(3) -0.009(2) 0.002(2) -0.007(2)
    C234 0.050(3) 0.015(2) 0.020(2) 0.004(2) 0.008(2) 0.003(2)
    C233 0.035(3) 0.024(3) 0.018(2) 0.010(2) 0.006(2) 0.004(2)
    C245 0.025(3) 0.027(3) 0.035(3) 0.008(2) -0.002(2) 0.009(2)
    C244 0.030(3) 0.028(3) 0.026(3) -0.004(2) -0.011(2) 0.003(2)
    C24 0.058(4) 0.019(3) 0.033(3) -0.006(3) -0.023(3) 0.000(2)
_geom_special_details
;
All e.s.d.'s (except the e.s.d. in the dihedral angle between two l.s. planes)
are estimated using the full covariance matrix. The cell e.s.d.'s are taken
into account individually in the estimation of e.s.d.'s in distances, angles
and torsion angles; correlations between e.s.d.'s in cell parameters are only
used when they are defined by crystal symmetry. An approximate (isotropic)
treatment of cell e.s.d.'s is used for estimating e.s.d.'s involving l.s.
planes.
;
loop_
    _geom_bond_atom_site_label_1
    _geom_bond_atom_site_label_2
    _geom_bond_site_symmetry_2
    _geom_bond_distance
    _geom_bond_publ_flag
    P1 O11 . 1.483(3) ?
    P1 N13 . 1.639(4) ?
    P1 N12 . 1.649(4) ?
    P1 N11 . 1.684(4) ?
    Cl11 C12 . 1.763(5) n
    Cl12 C12 . 1.763(5) n
    Cl13 C12 . 1.780(5) n
    N12 C131 . 1.421(6) n
    N12 C13 . 1.482(5) n
    N13 C141 . 1.444(6) n
    N13 C14 . 1.469(6) n
    N11 C11 . 1.359(6) ?
    N11 H11B . 0.8600 n
    C131 C136 . 1.388(6) n
    C131 C132 . 1.419(6) n
    C12 C11 . 1.570(7) n
    C141 C142 . 1.388(6) n
    C141 C146 . 1.388(6) n
    C142 C143 . 1.385(7) n
    C142 H14A . 0.9300 n
    C132 C133 . 1.379(7) n
    C132 H13A . 0.9300 n
    O12 C11 . 1.203(6) ?
    C146 C145 . 1.386(7) n
    C146 H14B . 0.9300 n
    C13 H13B . 0.9600 n
    C13 H13C . 0.9600 n
    C13 H13D . 0.9600 n
    C133 C134 . 1.399(7) n
    C133 H13E . 0.9300 n
    C145 C144 . 1.412(8) n
    C145 H14C . 0.9300 n
    C144 C143 . 1.371(7) n
    C144 H14D . 0.9300 n
    C136 C135 . 1.376(7) n
    C136 H13F . 0.9300 n
    C134 C135 . 1.386(7) n
    C134 H13G . 0.9300 n
    C135 H13H . 0.9300 n
    C143 H14E . 0.9300 n
    C14 H14F . 0.9600 n
    C14 H14G . 0.9600 n
    C14 H14H . 0.9600 n
    P2 O21 . 1.478(3) ?
    P2 N23 . 1.634(4) ?
    P2 N22 . 1.645(4) ?
    P2 N21 . 1.698(4) ?
    Cl21 C22 . 1.749(5) n
    Cl22 C22 . 1.795(5) n
    Cl23 C22 . 1.771(5) n
    N22 C231 . 1.413(6) n
    N22 C23 . 1.478(5) n
    N23 C241 . 1.424(6) n
    N23 C24 . 1.466(6) n
    N21 C21 . 1.353(5) ?
    N21 H21B . 0.8600 n
    O22 C21 . 1.203(5) ?
    C241 C242 . 1.396(6) n
    C241 C246 . 1.396(6) n
    C22 C21 . 1.555(6) n
    C246 C245 . 1.382(7) n
    C246 H24A . 0.9300 n
    C23 H23A . 0.9600 n
    C23 H23B . 0.9600 n
    C23 H23C . 0.9600 n
    C231 C236 . 1.391(6) n
    C231 C232 . 1.412(6) n
    C232 C233 . 1.393(7) n
    C232 H23D . 0.9300 n
    C243 C244 . 1.387(8) n
    C243 C242 . 1.391(6) n
    C243 H24B . 0.9300 n
    C242 H24C . 0.9300 n
    C236 C235 . 1.389(7) n
    C236 H23E . 0.9300 n
    C235 C234 . 1.385(8) n
    C235 H23F . 0.9300 n
    C234 C233 . 1.392(7) n
    C234 H23G . 0.9300 n
    C233 H23H . 0.9300 n
    C245 C244 . 1.395(7) n
    C245 H24D . 0.9300 n
    C244 H24E . 0.9300 n
    C24 H24F . 0.9600 n
    C24 H24G . 0.9600 n
    C24 H24H . 0.9600 n
loop_
    _geom_angle_atom_site_label_1
    _geom_angle_atom_site_label_2
    _geom_angle_atom_site_label_3
    _geom_angle_site_symmetry_1
    _geom_angle_site_symmetry_3
    _geom_angle
    _geom_angle_publ_flag
    O11 P1 N13 . . 118.48(19) ?
    O11 P1 N12 . . 111.25(19) ?
    N13 P1 N12 . . 105.49(19) ?
    O11 P1 N11 . . 105.88(18) ?
    N13 P1 N11 . . 104.5(2) ?
    N12 P1 N11 . . 111.0(2) ?
    C131 N12 C13 . . 115.6(4) ?
    C131 N12 P1 . . 121.8(3) ?
    C13 N12 P1 . . 122.5(3) ?
    C141 N13 C14 . . 116.3(4) ?
    C141 N13 P1 . . 120.0(3) ?
    C14 N13 P1 . . 123.6(3) ?
    C11 N11 P1 . . 125.3(3) ?
    C11 N11 H11B . . 117.3 ?
    P1 N11 H11B . . 117.3 ?
    C136 C131 C132 . . 118.8(4) ?
    C136 C131 N12 . . 120.3(4) ?
    C132 C131 N12 . . 120.8(4) ?
    C11 C12 Cl11 . . 109.5(3) ?
    C11 C12 Cl12 . . 110.2(3) ?
    Cl11 C12 Cl12 . . 109.5(2) ?
    C11 C12 Cl13 . . 109.0(3) ?
    Cl11 C12 Cl13 . . 109.9(3) ?
    Cl12 C12 Cl13 . . 108.7(3) ?
    C142 C141 C146 . . 119.8(4) ?
    C142 C141 N13 . . 120.9(4) ?
    C146 C141 N13 . . 119.2(4) ?
    C143 C142 C141 . . 119.2(5) ?
    C143 C142 H14A . . 120.4 ?
    C141 C142 H14A . . 120.4 ?
    C133 C132 C131 . . 119.5(4) ?
    C133 C132 H13A . . 120.3 ?
    C131 C132 H13A . . 120.3 ?
    O12 C11 N11 . . 126.2(4) ?
    O12 C11 C12 . . 120.4(4) ?
    N11 C11 C12 . . 113.4(4) ?
    C145 C146 C141 . . 121.0(5) ?
    C145 C146 H14B . . 119.5 ?
    C141 C146 H14B . . 119.5 ?
    N12 C13 H13B . . 109.5 ?
    N12 C13 H13C . . 109.5 ?
    H13B C13 H13C . . 109.5 ?
    N12 C13 H13D . . 109.5 ?
    H13B C13 H13D . . 109.5 ?
    H13C C13 H13D . . 109.5 ?
    C132 C133 C134 . . 120.9(5) ?
    C132 C133 H13E . . 119.5 ?
    C134 C133 H13E . . 119.5 ?
    C146 C145 C144 . . 118.8(5) ?
    C146 C145 H14C . . 120.6 ?
    C144 C145 H14C . . 120.6 ?
    C143 C144 C145 . . 119.6(5) ?
    C143 C144 H14D . . 120.2 ?
    C145 C144 H14D . . 120.2 ?
    C135 C136 C131 . . 121.1(5) ?
    C135 C136 H13F . . 119.5 ?
    C131 C136 H13F . . 119.5 ?
    C135 C134 C133 . . 119.2(5) ?
    C135 C134 H13G . . 120.4 ?
    C133 C134 H13G . . 120.4 ?
    C136 C135 C134 . . 120.5(5) ?
    C136 C135 H13H . . 119.8 ?
    C134 C135 H13H . . 119.8 ?
    C144 C143 C142 . . 121.6(5) ?
    C144 C143 H14E . . 119.2 ?
    C142 C143 H14E . . 119.2 ?
    N13 C14 H14F . . 109.5 ?
    N13 C14 H14G . . 109.5 ?
    H14F C14 H14G . . 109.5 ?
    N13 C14 H14H . . 109.5 ?
    H14F C14 H14H . . 109.5 ?
    H14G C14 H14H . . 109.5 ?
    O21 P2 N23 . . 119.01(19) ?
    O21 P2 N22 . . 111.15(19) ?
    N23 P2 N22 . . 105.29(19) ?
    O21 P2 N21 . . 105.39(18) ?
    N23 P2 N21 . . 105.18(19) ?
    N22 P2 N21 . . 110.60(19) ?
    C231 N22 C23 . . 115.3(3) ?
    C231 N22 P2 . . 122.2(3) ?
    C23 N22 P2 . . 122.5(3) ?
    C241 N23 C24 . . 115.4(4) ?
    C241 N23 P2 . . 120.7(3) ?
    C24 N23 P2 . . 123.5(3) ?
    C21 N21 P2 . . 124.9(3) ?
    C21 N21 H21B . . 117.5 ?
    P2 N21 H21B . . 117.5 ?
    C242 C241 C246 . . 118.9(4) ?
    C242 C241 N23 . . 121.3(4) ?
    C246 C241 N23 . . 119.8(4) ?
    C21 C22 Cl21 . . 111.7(3) ?
    C21 C22 Cl23 . . 109.1(3) ?
    Cl21 C22 Cl23 . . 109.6(3) ?
    C21 C22 Cl22 . . 108.7(3) ?
    Cl21 C22 Cl22 . . 108.6(3) ?
    Cl23 C22 Cl22 . . 109.0(3) ?
    O22 C21 N21 . . 126.7(4) ?
    O22 C21 C22 . . 119.3(4) ?
    N21 C21 C22 . . 114.0(4) ?
    C245 C246 C241 . . 120.5(5) ?
    C245 C246 H24A . . 119.8 ?
    C241 C246 H24A . . 119.8 ?
    N22 C23 H23A . . 109.5 ?
    N22 C23 H23B . . 109.5 ?
    H23A C23 H23B . . 109.5 ?
    N22 C23 H23C . . 109.5 ?
    H23A C23 H23C . . 109.5 ?
    H23B C23 H23C . . 109.5 ?
    C236 C231 N22 . . 120.0(4) ?
    C236 C231 C232 . . 118.6(4) ?
    N22 C231 C232 . . 121.2(4) ?
    C233 C232 C231 . . 120.0(5) ?
    C233 C232 H23D . . 120.0 ?
    C231 C232 H23D . . 120.0 ?
    C244 C243 C242 . . 120.1(5) ?
    C244 C243 H24B . . 119.9 ?
    C242 C243 H24B . . 119.9 ?
    C243 C242 C241 . . 120.5(5) ?
    C243 C242 H24C . . 119.7 ?
    C241 C242 H24C . . 119.7 ?
    C235 C236 C231 . . 120.6(5) ?
    C235 C236 H23E . . 119.7 ?
    C231 C236 H23E . . 119.7 ?
    C234 C235 C236 . . 121.0(5) ?
    C234 C235 H23F . . 119.5 ?
    C236 C235 H23F . . 119.5 ?
    C235 C234 C233 . . 118.9(5) ?
    C235 C234 H23G . . 120.5 ?
    C233 C234 H23G . . 120.5 ?
    C232 C233 C234 . . 120.8(5) ?
    C232 C233 H23H . . 119.6 ?
    C234 C233 H23H . . 119.6 ?
    C246 C245 C244 . . 120.4(5) ?
    C246 C245 H24D . . 119.8 ?
    C244 C245 H24D . . 119.8 ?
    C243 C244 C245 . . 119.5(5) ?
    C243 C244 H24E . . 120.2 ?
    C245 C244 H24E . . 120.2 ?
    N23 C24 H24F . . 109.5 ?
    N23 C24 H24G . . 109.5 ?
    H24F C24 H24G . . 109.5 ?
    N23 C24 H24H . . 109.5 ?
    H24F C24 H24H . . 109.5 ?
    H24G C24 H24H . . 109.5 ?
loop_
    _geom_torsion_atom_site_label_1
    _geom_torsion_atom_site_label_2
    _geom_torsion_atom_site_label_3
    _geom_torsion_atom_site_label_4
    _geom_torsion_site_symmetry_1
    _geom_torsion_site_symmetry_2
    _geom_torsion_site_symmetry_3
    _geom_torsion_site_symmetry_4
    _geom_torsion
    _geom_torsion_publ_flag
    O11 P1 N12 C131 . . . . -28.0(4) ?
    N13 P1 N12 C131 . . . . -157.7(3) ?
    N11 P1 N12 C131 . . . . 89.6(4) ?
    O11 P1 N12 C13 . . . . 155.0(3) ?
    N13 P1 N12 C13 . . . . 25.3(4) ?
    N11 P1 N12 C13 . . . . -87.4(4) ?
    O11 P1 N13 C141 . . . . -76.1(4) ?
    N12 P1 N13 C141 . . . . 49.2(4) ?
    N11 P1 N13 C141 . . . . 166.4(3) ?
    O11 P1 N13 C14 . . . . 100.7(5) ?
    N12 P1 N13 C14 . . . . -134.0(5) ?
    N11 P1 N13 C14 . . . . -16.8(5) ?
    O11 P1 N11 C11 . . . . 175.3(4) ?
    N13 P1 N11 C11 . . . . -58.8(4) ?
    N12 P1 N11 C11 . . . . 54.4(4) ?
    C13 N12 C131 C136 . . . . -39.0(6) ?
    P1 N12 C131 C136 . . . . 143.8(4) ?
    C13 N12 C131 C132 . . . . 137.3(4) ?
    P1 N12 C131 C132 . . . . -39.9(6) ?
    C14 N13 C141 C142 . . . . -131.8(5) ?
    P1 N13 C141 C142 . . . . 45.3(5) ?
    C14 N13 C141 C146 . . . . 49.2(6) ?
    P1 N13 C141 C146 . . . . -133.7(4) ?
    C146 C141 C142 C143 . . . . 0.2(7) ?
    N13 C141 C142 C143 . . . . -178.8(4) ?
    C136 C131 C132 C133 . . . . 0.6(7) ?
    N12 C131 C132 C133 . . . . -175.7(4) ?
    P1 N11 C11 O12 . . . . 3.4(8) ?
    P1 N11 C11 C12 . . . . -175.9(3) ?
    Cl11 C12 C11 O12 . . . . -120.4(5) ?
    Cl12 C12 C11 O12 . . . . 0.1(6) ?
    Cl13 C12 C11 O12 . . . . 119.3(5) ?
    Cl11 C12 C11 N11 . . . . 59.0(5) ?
    Cl12 C12 C11 N11 . . . . 179.5(3) ?
    Cl13 C12 C11 N11 . . . . -61.3(5) ?
    C142 C141 C146 C145 . . . . -0.6(7) ?
    N13 C141 C146 C145 . . . . 178.5(4) ?
    C131 C132 C133 C134 . . . . 0.2(7) ?
    C141 C146 C145 C144 . . . . 0.9(7) ?
    C146 C145 C144 C143 . . . . -1.0(7) ?
    C132 C131 C136 C135 . . . . 0.0(7) ?
    N12 C131 C136 C135 . . . . 176.3(4) ?
    C132 C133 C134 C135 . . . . -1.6(8) ?
    C131 C136 C135 C134 . . . . -1.4(8) ?
    C133 C134 C135 C136 . . . . 2.2(8) ?
    C145 C144 C143 C142 . . . . 0.7(8) ?
    C141 C142 C143 C144 . . . . -0.3(7) ?
    O21 P2 N22 C231 . . . . -25.4(4) ?
    N23 P2 N22 C231 . . . . -155.6(3) ?
    N21 P2 N22 C231 . . . . 91.3(4) ?
    O21 P2 N22 C23 . . . . 157.6(3) ?
    N23 P2 N22 C23 . . . . 27.4(4) ?
    N21 P2 N22 C23 . . . . -85.7(4) ?
    O21 P2 N23 C241 . . . . -78.4(4) ?
    N22 P2 N23 C241 . . . . 47.0(4) ?
    N21 P2 N23 C241 . . . . 163.9(3) ?
    O21 P2 N23 C24 . . . . 94.6(4) ?
    N22 P2 N23 C24 . . . . -140.0(4) ?
    N21 P2 N23 C24 . . . . -23.1(5) ?
    O21 P2 N21 C21 . . . . 174.9(4) ?
    N23 P2 N21 C21 . . . . -58.6(4) ?
    N22 P2 N21 C21 . . . . 54.6(4) ?
    C24 N23 C241 C242 . . . . -130.4(5) ?
    P2 N23 C241 C242 . . . . 43.1(6) ?
    C24 N23 C241 C246 . . . . 51.1(6) ?
    P2 N23 C241 C246 . . . . -135.4(4) ?
    P2 N21 C21 O22 . . . . 8.5(7) ?
    P2 N21 C21 C22 . . . . -170.9(3) ?
    Cl21 C22 C21 O22 . . . . 1.8(6) ?
    Cl23 C22 C21 O22 . . . . -119.6(4) ?
    Cl22 C22 C21 O22 . . . . 121.6(4) ?
    Cl21 C22 C21 N21 . . . . -178.7(3) ?
    Cl23 C22 C21 N21 . . . . 59.9(5) ?
    Cl22 C22 C21 N21 . . . . -58.9(5) ?
    C242 C241 C246 C245 . . . . -1.5(7) ?
    N23 C241 C246 C245 . . . . 177.0(4) ?
    C23 N22 C231 C236 . . . . -40.6(6) ?
    P2 N22 C231 C236 . . . . 142.1(4) ?
    C23 N22 C231 C232 . . . . 135.6(4) ?
    P2 N22 C231 C232 . . . . -41.6(6) ?
    C236 C231 C232 C233 . . . . 0.5(7) ?
    N22 C231 C232 C233 . . . . -175.8(4) ?
    C244 C243 C242 C241 . . . . -0.2(7) ?
    C246 C241 C242 C243 . . . . 1.3(7) ?
    N23 C241 C242 C243 . . . . -177.2(4) ?
    N22 C231 C236 C235 . . . . 175.3(4) ?
    C232 C231 C236 C235 . . . . -1.0(7) ?
    C231 C236 C235 C234 . . . . 0.2(8) ?
    C236 C235 C234 C233 . . . . 1.2(8) ?
    C231 C232 C233 C234 . . . . 0.9(7) ?
    C235 C234 C233 C232 . . . . -1.7(7) ?
    C241 C246 C245 C244 . . . . 0.7(8) ?
    C242 C243 C244 C245 . . . . -0.6(8) ?
    C246 C245 C244 C243 . . . . 0.4(8) ?
loop_
    _geom_hbond_atom_site_label_D
    _geom_hbond_atom_site_label_H
    _geom_hbond_atom_site_label_A
    _geom_hbond_site_symmetry_A
    _geom_hbond_distance_DH
    _geom_hbond_distance_HA
    _geom_hbond_distance_DA
    _geom_hbond_angle_DHA
    N11 H11B O21 . 0.86 1.91 2.741(5) 161.0
    N21 H21B O11 . 0.86 1.93 2.752(5) 158.9
data_global
_journal_date_recd_electronic     2009-09-28
_journal_date_accepted     2009-10-15
_journal_name_full     'Acta Crystallographica, Section E'
_journal_year     2009
_journal_volume     65
_journal_issue     11
_journal_page_first     o2812
_journal_page_last     o2812
_journal_paper_category     QO
_journal_coeditor_code     XU2626
_publ_contact_author_name     'Kateryna O. Znovjyak'
_publ_contact_author_address
;
Kyiv National Taras Shevchenko University,
Department of Chemistry,
Volodymyrska str. 64, 01033 Kyiv, Ukraine
;
_publ_contact_author_email     znovkat@yahoo.com
_publ_contact_author_fax     '+380442393393'
_publ_contact_author_phone     '+380442393392'
_publ_section_title
;
<i>N</i>-{Bis[methyl(phenyl)amino]phosphoryl}-2,2,2-trichloroacetamide
;
loop_
    _publ_author_name
    _publ_author_address
    'Kateryna O. Znovjyak'
;
Department of Chemistry,
Kyiv National Taras Shevchenko University,
Volodymyrska str. 64, 01033 Kyiv, Ukraine
;
    'Vladimir A. Ovchynnikov'
;
Department of Chemistry,
Kyiv National Taras Shevchenko University,
Volodymyrska str. 64, 01033 Kyiv, Ukraine
;
    'Tetyana Yu. Sliva'
;
Department of Chemistry,
Kyiv National Taras Shevchenko University,
Volodymyrska str. 64, 01033 Kyiv, Ukraine
;
    'Svitlana V. Shishkina'
;
STC "Institute for Single Crystals",
National Academy of Science of Ukraine,
Lenina ave. 60, 61001, Khar'kov,
Ukraine
;
    'Vladimir M. Amirkhanov'
;
Department of Chemistry,
Kyiv National Taras Shevchenko University,
Volodymyrska str. 64, 01033 Kyiv, Ukraine
;
_publ_section_synopsis     .
