# Supplementary material for: N-{Bis[meth­yl(phen­yl)amino]phosphor­yl}-2,2,2-trichloro­acetamide
Source: Acta Crystallogr Sect E Struct Rep Online. 2009 Oct 23;65(Pt 11):o2812. doi: 10.1107/S1600536809042391 (PMC2971180; doi:10.1107/S1600536809042391)
Supplement: Supplementary file 2 [file e-65-o2812-Isup2.hkl]

#
# h,k,l, Fc-squared, Fo-squared, sigma(Fo-squared) and status flag
#
data_I
_shelx_title ' k9 in P2(1)/n'
_shelx_refln_list_code          4
_shelx_F_calc_maximum      408.91
_exptl_crystal_F_000      1728.00
_reflns_d_resolution_high  0.7696
 
loop_
 _symmetry_equiv_pos_as_xyz
 'x, y, z'
 '-x+1/2, y+1/2, -z+1/2'
 '-x, -y, -z'
 'x-1/2, -y-1/2, z-1/2'
 
_cell_length_a    12.8226
_cell_length_b    19.5161
_cell_length_c    15.1132
_cell_angle_alpha  90.000
_cell_angle_beta   93.345
_cell_angle_gamma  90.000
 
_shelx_F_squared_multiplier     1.000
 
loop_
 _refln_index_h
 _refln_index_k
 _refln_index_l
 _refln_F_squared_calc
 _refln_F_squared_meas
 _refln_F_squared_sigma
 _refln_observed_status
   2   0   0    25006.07    24337.12    127.11 o
   4   0   0     2663.26     2620.63     96.98 o
   6   0   0    17618.86    17548.98    159.61 o
   8   0   0     5453.74     5533.19    165.57 o
  10   0   0       48.84      121.00     57.69 o
  12   0   0     9074.66     8645.92    402.15 o
  14   0   0     1095.60      870.36    125.33 o
  16   0   0       54.31      159.49    117.41 o
   2   1   0      164.64      192.20     26.73 o
   3   1   0     3606.55     3395.96     75.45 o
   5   1   0    10554.46     9722.63    105.31 o
   6   1   0      776.20      583.49     54.53 o
   7   1   0     3433.14     3277.60     83.10 o
   8   1   0       87.21      144.29     39.34 o
   9   1   0      256.34      204.02     46.48 o
  10   1   0      645.55      624.72     59.52 o
  11   1   0      898.54      829.91     68.25 o
  12   1   0      417.28      506.76     84.57 o
  13   1   0     1094.36     1133.61    122.55 o
  14   1   0     4144.05     3995.73    166.57 o
  15   1   0      175.81      138.94     80.29 o
  16   1   0      141.54      132.84     96.29 o
   1   2   0       42.01       80.10     31.21 o
   2   2   0       12.66       58.78     22.95 o
   3   2   0      164.91      204.06     33.67 o
   4   2   0     7533.34     7801.71    110.76 o
   5   2   0      189.72      244.97     38.79 o
   7   2   0       47.20       71.27     24.08 o
   8   2   0       63.36       90.81     31.30 o
   9   2   0     2155.24     1896.91     69.94 o
  10   2   0     1704.91     1785.14    108.76 o
  11   2   0     1227.87     1491.14    106.35 o
  12   2   0      162.05      147.32     51.49 o
  13   2   0       16.00       97.94     50.44 o
  14   2   0     1131.18     1119.63    137.74 o
  15   2   0     2681.14     2502.16    159.21 o
  16   2   0        4.17       63.80     68.42 o
   1   3   0    26969.37    26656.14    100.89 o
   2   3   0      166.69      322.71     49.83 o
   3   3   0     7195.45     6848.21    104.81 o
   4   3   0      776.45      694.02     41.90 o
   5   3   0       38.73       52.79     18.90 o
   6   3   0     1045.95     1321.23     58.38 o
   7   3   0      165.43      164.04     36.27 o
   9   3   0     4855.17     4407.28    106.34 o
  10   3   0      145.75      180.88     37.81 o
  11   3   0     3425.80     3512.64    115.64 o
  12   3   0      135.24      156.11     44.54 o
  13   3   0      219.38      189.28     54.83 o
  14   3   0      893.86      769.28    123.65 o
  15   3   0     1557.86     1280.40    133.18 o
  16   3   0        0.46      159.74    102.32 o
   0   4   0   162891.19   159683.77   1278.87 o
   2   4   0    15886.20    17423.20    171.00 o
   3   4   0      307.05      507.28     59.60 o
   4   4   0     5219.86     5254.43    120.70 o
   5   4   0      267.21      329.96     35.38 o
   6   4   0    13738.48    15237.58    188.84 o
   7   4   0       93.11      115.53     26.93 o
   8   4   0      239.08      203.28     35.17 o
   9   4   0      651.57      631.63     67.06 o
  10   4   0      118.08      119.02     48.41 o
  11   4   0     2257.38     1974.31     88.62 o
  12   4   0     2409.59     2507.24    109.39 o
  13   4   0      287.36      318.23     62.09 o
  14   4   0      289.55      199.15     86.50 o
  15   4   0     1647.89     1448.85    142.16 o
  16   4   0        6.09       97.83     90.04 o
   1   5   0    11603.66    12851.08    148.81 o
   2   5   0      647.65      610.63     45.05 o
   3   5   0     2107.79     1947.43    161.51 o
   4   5   0     1253.65     1320.77     74.85 o
   5   5   0     1275.05     1358.59     73.32 o
   6   5   0      652.84      801.08     70.21 o
   7   5   0     2339.25     2024.96     65.16 o
   8   5   0       93.87       81.64     24.52 o
   9   5   0     1329.97     1061.95     93.17 o
  10   5   0       70.78      101.33     41.09 o
  11   5   0     2083.53     1872.04     88.54 o
  12   5   0     2646.17     2486.26    157.04 o
  13   5   0     1231.82     1218.23    112.84 o
  14   5   0      483.48      459.36    108.89 o
  15   5   0      343.44      276.87     89.42 o
  16   5   0      188.96      199.87    121.73 o
   0   6   0    12948.65    13988.41    176.10 o
   2   6   0    39316.54    41821.52    156.09 o
   3   6   0     1138.49     1166.02     69.59 o
   4   6   0    33330.52    34906.88    135.80 o
   5   6   0      661.30      817.97     87.59 o
   6   6   0      882.81      772.82     85.57 o
   8   6   0     5712.31     5633.49    122.98 o
   9   6   0      178.63      278.42     61.97 o
  10   6   0      438.80      376.02     75.11 o
  11   6   0      473.33      479.84     86.45 o
  12   6   0        0.02      111.18     44.06 o
  13   6   0     2494.74     2404.05    114.95 o
  14   6   0     1577.06     1473.62    118.44 o
  15   6   0       53.30      169.95     66.65 o
   1   7   0    10264.49    10437.78    115.27 o
   2   7   0     1653.67     1383.48     57.13 o
   3   7   0    21940.61    21595.08    159.07 o
   4   7   0      462.59      477.04     69.07 o
   5   7   0    14114.97    13518.35    218.07 o
   6   7   0       60.00      144.76     90.81 o
   8   7   0      488.47      493.15     76.37 o
   9   7   0      477.13      552.58     78.32 o
  10   7   0      821.08      817.60     86.59 o
  11   7   0      283.57      300.91     78.73 o
  12   7   0      492.45      428.42     72.56 o
  13   7   0       16.51      148.03     53.19 o
  14   7   0      217.35      288.41     75.64 o
  15   7   0      210.53      153.90     83.90 o
   0   8   0      563.43      340.64     81.80 o
   1   8   0      554.77      789.52     61.66 o
   2   8   0     8269.96     8978.75    105.93 o
   3   8   0        9.07       77.15     28.18 o
   5   8   0      732.17      641.90     43.34 o
   6   8   0     1944.66     2190.60    106.73 o
   7   8   0      271.66      242.73     61.10 o
   8   8   0       28.48       73.30     40.57 o
   9   8   0       70.08      124.84     44.18 o
  10   8   0     5104.68     5034.00    172.33 o
  11   8   0     1830.34     1972.59    110.55 o
  12   8   0      643.50      690.01    103.78 o
  13   8   0      108.85      206.61     53.29 o
  14   8   0       18.12      165.90     69.91 o
  15   8   0      174.67      293.02     83.87 o
   1   9   0     2674.97     2251.52     80.20 o
   2   9   0        1.37       52.62     24.35 o
   3   9   0     2642.11     2325.96     82.52 o
   4   9   0        4.01      113.14     42.79 o
   5   9   0      507.79      535.43     81.36 o
   6   9   0      131.94      192.78     57.20 o
   7   9   0        1.90       52.03     32.24 o
   8   9   0       27.66       82.50     47.73 o
  10   9   0       31.09      163.34     60.64 o
  11   9   0      809.85     1125.12    106.28 o
  12   9   0      186.98      278.03     75.14 o
  13   9   0     1334.02     1418.88    109.30 o
  14   9   0       14.77      165.95     69.99 o
  15   9   0       19.59      134.92     85.51 o
   0  10   0      650.70      413.05     80.48 o
   1  10   0      204.59      415.45     76.17 o
   2  10   0     6257.11     6544.26    104.91 o
   3  10   0       55.47      108.85     33.71 o
   6  10   0     2876.72     3119.23    152.31 o
   7  10   0       34.95      111.03     41.79 o
   8  10   0      203.61      101.00     47.25 o
   9  10   0      117.77      190.97     59.14 o
  10  10   0       99.94      150.92     53.35 o
  11  10   0      665.38      618.44     82.36 o
  12  10   0     1194.53     1194.86    104.85 o
  13  10   0      491.23      446.19    109.26 o
  14  10   0      186.97      211.19     84.28 o
  15  10   0      133.55       85.94     63.01 o
   1  11   0      438.09      478.06     64.51 o
   2  11   0       28.87       78.16     32.86 o
   3  11   0     3438.02     3026.51    101.95 o
   4  11   0      375.66      373.20     58.78 o
   5  11   0     2433.28     2421.67    122.03 o
   6  11   0        2.28      101.09     51.23 o
   7  11   0      769.83      733.53     94.21 o
   8  11   0        9.17       82.36     47.02 o
   9  11   0       49.36      105.54     52.74 o
  10  11   0      515.43      329.75     64.89 o
  11  11   0      219.38      188.25     68.90 o
  12  11   0      178.90      194.67     71.03 o
  14  11   0      111.52      164.56     83.36 o
   1  12   0      177.51      108.66     40.76 o
   2  12   0     2655.93     2440.41     89.00 o
   3  12   0     2359.17     2784.89     97.10 o
   5  12   0       39.37      171.96     74.97 o
   6  12   0     2532.21     2563.68    115.43 o
   8  12   0     1091.90      955.90    111.31 o
   9  12   0       84.19      121.08     54.27 o
  10  12   0      726.92      783.81     92.44 o
  11  12   0       33.86      138.01     52.57 o
  12  12   0      190.62      157.53     67.15 o
  13  12   0      596.70      545.33    119.72 o
  14  12   0        1.64      120.26     68.23 o
   2  13   0      294.88      318.23     64.57 o
   3  13   0    26463.06    26142.48    229.34 o
   4  13   0      513.90      526.13     65.57 o
   5  13   0     1669.62     1990.51    125.07 o
   6  13   0       14.25      160.25     72.48 o
   8  13   0      195.25      292.98     81.25 o
   9  13   0      624.00      726.24     96.59 o
  10  13   0      455.14      442.38     75.81 o
  11  13   0      304.84      243.61     68.28 o
  12  13   0       91.80      155.25     62.76 o
  13  13   0      522.55      319.32    134.35 o
  14  13   0       50.77      187.30    106.73 o
   0  14   0     1361.06     1374.93    111.00 o
   1  14   0      342.36      278.45     59.32 o
   2  14   0    21005.73    20675.23    317.18 o
   4  14   0      787.11     1032.83     84.29 o
   6  14   0      277.75      236.11     52.69 o
   7  14   0       41.61      218.80     75.69 o
   8  14   0     1554.92     1366.96    102.65 o
   9  14   0       16.14      123.78     49.54 o
  10  14   0     3035.44     3128.73    160.92 o
  11  14   0      435.41      277.98     74.04 o
  12  14   0      105.61      185.52     88.61 o
  13  14   0     1641.75     1270.24    196.57 o
   2  15   0      202.65      232.80     46.14 o
   3  15   0      370.21      561.79     70.98 o
   5  15   0      228.93      267.44     57.58 o
   6  15   0        1.23      140.58     56.96 o
   7  15   0      136.16      174.10     56.07 o
   8  15   0       57.51      128.84     56.72 o
   9  15   0       65.12      134.30     59.12 o
  10  15   0      532.50      456.42    107.46 o
  11  15   0      161.04      265.07    105.82 o
  13  15   0      482.47      248.50    130.32 o
   0  16   0      549.18      602.15    103.69 o
   1  16   0      685.34      734.06     78.60 o
   2  16   0     8367.67     8166.72    218.14 o
   3  16   0      604.17      840.82     81.26 o
   4  16   0      285.97      262.98     56.05 o
   6  16   0       32.31      206.08     99.33 o
   7  16   0      596.53      678.29     99.02 o
   8  16   0      754.43      680.45     96.62 o
   9  16   0      139.83      169.04     73.27 o
  10  16   0      240.70      271.84     97.56 o
  11  16   0     1028.62      824.07    132.08 o
   2  17   0      599.31      677.94    119.74 o
   3  17   0     5490.11     5460.56    218.83 o
   4  17   0       97.90      186.87     51.20 o
   7  17   0      167.06      311.51     79.97 o
   8  17   0      390.74      364.70     93.95 o
   9  17   0      936.52      710.37    113.08 o
  10  17   0      397.48      248.35     86.96 o
  11  17   0        6.73      167.95    116.13 o
  12  17   0     1780.11     1771.80    203.02 o
   0  18   0      153.89      397.58     92.47 o
   3  18   0      468.20      416.84     78.91 o
   4  18   0      180.55      266.91     60.89 o
   5  18   0     1384.62     1646.26    110.83 o
   6  18   0       21.82      154.68     72.96 o
   7  18   0        0.31      139.61     89.43 o
   8  18   0      169.60      142.52     63.14 o
   9  18   0      512.13      379.09    105.34 o
  10  18   0      645.04      543.80    110.50 o
  11  18   0        7.33       68.45     71.36 o
   1  19   0      383.37      352.53     63.46 o
   2  19   0      117.13      202.60     51.55 o
   3  19   0      235.60      188.13     54.07 o
   4  19   0       47.57      173.56     53.94 o
   5  19   0     2745.09     2795.19    147.60 o
   6  19   0      420.31      482.48     96.02 o
   7  19   0      493.54      458.35    104.30 o
   8  19   0      108.93      186.55     83.44 o
   9  19   0      953.75      793.71    131.51 o
  10  19   0      923.55      556.82    130.38 o
  11  19   0     1047.81      875.80    167.47 o
   0  20   0     2635.98     3083.85    221.37 o
   1  20   0       92.95      226.42     69.88 o
   2  20   0     3798.79     4075.65    183.17 o
   3  20   0      133.11      165.46     55.97 o
   4  20   0     1383.55     1501.61    128.13 o
   5  20   0      107.16      165.77     58.11 o
   6  20   0     1487.23     1574.00    133.12 o
   7  20   0        8.30      104.23     67.88 o
   8  20   0        1.77       82.66     53.52 o
   9  20   0     1024.13      897.83    174.34 o
  10  20   0      252.34      139.34    117.58 o
   1  21   0      423.18      434.08    124.92 o
   2  21   0      106.85      172.35     72.90 o
   3  21   0      219.16      161.46     79.25 o
   4  21   0      170.23      254.45     82.55 o
   5  21   0      231.89      225.01     75.44 o
   6  21   0       78.80      176.53     76.71 o
   7  21   0       13.30       95.59     75.02 o
   8  21   0        0.84      128.94     87.41 o
   9  21   0     1432.19     1018.83    142.77 o
   0  22   0      970.35      622.83    184.56 o
   1  22   0       75.83      167.23     76.84 o
   2  22   0        3.14       73.76     63.28 o
   3  22   0       35.96      154.82     80.09 o
   4  22   0      115.28      280.06     94.34 o
   5  22   0      168.29      222.13    104.05 o
   6  22   0      209.28      179.25     96.22 o
   7  22   0       26.67      136.03     80.04 o
   8  22   0      662.39      682.27    126.07 o
   1  23   0     1030.06      882.63    124.37 o
   2  23   0       81.21      105.57     65.27 o
   3  23   0      635.19      628.71    128.26 o
   4  23   0        8.64      114.25     69.18 o
   5  23   0     1230.15      993.36    144.23 o
   6  23   0       96.84      101.42     83.28 o
   7  23   0       45.73      271.79    155.88 o
   0  24   0      211.78      122.35     93.08 o
   1  24   0       63.36       81.22     64.71 o
   2  24   0      956.06      769.31    132.91 o
   3  24   0        0.01      203.39     99.99 o
   4  24   0      261.87      205.95     96.58 o
   5  24   0       22.54      203.79     90.79 o
   1  25   0      449.27      318.57     99.36 o
   2  25   0       71.14      103.24     76.46 o
 -15   0   1     1014.62     1229.27    205.26 o
 -13   0   1      712.36      869.75    158.63 o
 -11   0   1     9791.93    10142.52    189.83 o
  -9   0   1     6701.37     7325.51    300.12 o
  -7   0   1       42.94       88.46     54.58 o
  -5   0   1      194.43      164.47     64.51 o
  -3   0   1    15355.98    14491.43    136.85 o
   3   0   1      821.54      715.67     74.39 o
   5   0   1      720.13      591.57     79.79 o
   7   0   1      466.52      484.48     85.23 o
   9   0   1       46.80       72.24     45.37 o
  11   0   1      375.64      370.11     73.82 o
  13   0   1      626.61      658.75    184.74 o
  15   0   1      158.90       90.30     96.66 o
 -16   1   1      111.19      126.53     98.88 o
 -15   1   1      203.04      321.69    100.02 o
 -14   1   1     1075.67     1124.64    123.93 o
 -13   1   1        2.32      133.01     56.88 o
 -12   1   1     1049.25     1074.87    124.48 o
 -11   1   1      896.23      884.90     90.39 o
 -10   1   1     2138.02     2058.64     81.46 o
  -9   1   1        6.22      100.88     39.78 o
  -8   1   1       84.28      107.34     31.65 o
  -7   1   1      135.28      147.74     35.28 o
  -6   1   1      560.52      649.49     54.91 o
  -5   1   1      410.79      343.30     51.64 o
  -4   1   1     5514.50     4759.03    100.12 o
  -3   1   1     2569.41     2593.19     92.63 o
  -2   1   1    13241.34    12518.69     81.52 o
   2   1   1    14971.94    15110.25     73.65 o
   3   1   1       13.75       49.42     22.58 o
   5   1   1        3.15       60.70     25.35 o
   6   1   1     2092.51     2179.45     70.43 o
   7   1   1     2292.05     2215.19     70.11 o
   8   1   1       52.57       86.39     31.99 o
   9   1   1     1110.83     1037.17     63.16 o
  10   1   1      187.81      196.02     47.75 o
  11   1   1       51.97      117.09     38.61 o
  12   1   1       53.04      109.13     50.62 o
  13   1   1      243.18      292.07     76.69 o
  14   1   1        3.30      136.09     89.84 o
  15   1   1     1307.02     1199.53    159.20 o
  16   1   1       60.94       75.73     74.48 o
 -16   2   1      117.40      193.40    109.81 o
 -15   2   1     1692.76     1588.97    144.87 o
 -14   2   1       89.03      175.02     80.01 o
 -13   2   1      576.60      616.40    104.81 o
 -12   2   1      205.12      197.30     57.42 o
 -11   2   1      712.41      754.39     85.96 o
 -10   2   1     1339.51     1182.23     77.03 o
  -9   2   1    14591.55    14428.09    148.55 o
  -8   2   1        0.96       81.96     30.04 o
  -7   2   1     3364.72     3304.87     85.72 o
  -6   2   1       62.76       84.38     30.47 o
  -5   2   1    17260.48    17979.45    109.22 o
  -4   2   1     2852.38     2455.29     66.52 o
  -3   2   1     6488.19     6288.83    119.04 o
  -2   2   1    20868.84    20628.01    173.99 o
   2   2   1    32173.33    32518.15    117.56 o
   3   2   1     1023.74      887.03     53.34 o
   4   2   1      494.17      691.05    124.05 o
   5   2   1      270.61      183.01     37.39 o
   6   2   1     4855.80     5170.26     86.37 o
   7   2   1      215.87      222.33     36.70 o
   9   2   1      147.62      150.85     35.96 o
  10   2   1     1011.85     1091.61     74.38 o
  11   2   1      204.67      250.50     45.56 o
  12   2   1     1766.94     1722.56     98.24 o
  13   2   1       27.86       71.07     59.10 o
  14   2   1     1833.75     1661.04    140.87 o
  15   2   1        2.31      192.85    100.40 o
  16   2   1       75.04      185.76    101.96 o
 -16   3   1       15.49      190.41     95.55 o
 -15   3   1      214.41      182.48     87.45 o
 -14   3   1     1888.60     1886.42    138.33 o
 -13   3   1       61.43      186.01     63.14 o
 -12   3   1       20.31      116.76     45.76 o
 -11   3   1      107.24       93.98     48.57 o
 -10   3   1      136.31      118.48     55.35 o
  -9   3   1      227.19      165.81     34.84 o
  -8   3   1     5379.26     5060.63    114.21 o
  -6   3   1      567.82      758.25     77.04 o
  -5   3   1     4237.20     3881.43     66.72 o
  -4   3   1      762.80      593.02     69.36 o
  -3   3   1     2462.98     2451.16     91.98 o
  -2   3   1    30867.81    30179.05    251.81 o
  -1   3   1     1025.46     1338.56     70.31 o
   0   3   1    12823.59    12439.97     74.25 o
   1   3   1      140.91      202.04     26.21 o
   2   3   1     9268.46     8961.50     90.96 o
   3   3   1     1052.87     1043.92     58.39 o
   4   3   1      750.81      758.10     45.10 o
   5   3   1    13758.09    13397.36    104.96 o
   6   3   1       22.42       56.10     21.38 o
   7   3   1     9494.12     9340.00    105.98 o
   8   3   1       57.82      116.34     34.04 o
   9   3   1      315.95      278.12     52.44 o
  10   3   1        5.00       70.49     29.85 o
  11   3   1    35249.66    37296.86    337.57 o
  12   3   1       13.03      120.77     43.60 o
  13   3   1      212.52      291.72     73.11 o
  14   3   1       59.64      157.15     74.89 o
  15   3   1       13.03       96.29     82.45 o
  16   3   1        0.00       50.73     62.05 o
 -16   4   1       52.20      153.68     82.75 o
 -15   4   1      367.37      319.07     92.39 o
 -14   4   1      360.23      250.86     66.92 o
 -13   4   1      254.50      365.92     74.27 o
 -12   4   1      105.88      141.85     41.77 o
 -11   4   1     1969.20     2169.53    105.75 o
 -10   4   1      368.27      314.84     65.08 o
  -9   4   1     3450.89     3186.95     72.82 o
  -8   4   1      115.36      141.97     46.06 o
  -7   4   1    14819.41    15982.75    148.47 o
  -6   4   1       11.54       40.32     25.24 o
  -4   4   1     7559.13     6909.21    102.20 o
  -3   4   1     3882.52     4267.90    134.59 o
  -2   4   1     3070.40     2745.84     88.19 o
  -1   4   1      347.23      472.39     41.90 o
   0   4   1     9260.56     9157.44     75.23 o
   1   4   1     1441.61     1557.29     81.26 o
   2   4   1      690.25      729.28     46.62 o
   4   4   1     4938.71     5563.33     85.30 o
   5   4   1     3718.72     3677.11     76.22 o
   6   4   1     9105.95     8807.88    104.39 o
   7   4   1      372.58      358.30     36.93 o
   8   4   1        0.31       39.82     24.14 o
   9   4   1      628.14      590.71     62.63 o
  10   4   1     4527.01     4373.09    133.26 o
  11   4   1      407.06      555.48     80.57 o
  12   4   1     1225.92     1258.25     95.62 o
  13   4   1        0.44       71.87     47.29 o
  14   4   1      818.15      711.99    110.89 o
  15   4   1       15.89       60.63     68.01 o
  16   4   1      155.33      176.47    121.01 o
 -16   5   1      172.37      231.79     92.69 o
 -15   5   1       69.69      145.02     76.64 o
 -14   5   1       43.15      136.68     72.22 o
 -13   5   1      173.93      142.65     52.11 o
 -12   5   1      241.22      129.87     44.73 o
 -11   5   1       61.10       70.69     44.49 o
 -10   5   1     4547.89     4500.62    165.32 o
  -9   5   1      601.47      458.45     79.52 o
  -8   5   1     4602.46     4743.22    157.09 o
  -7   5   1        0.27       65.60     30.98 o
  -5   5   1       28.89       63.82     30.65 o
  -4   5   1    60338.67    60640.59    361.49 o
  -3   5   1     2156.04     1865.24    144.65 o
  -2   5   1     3654.27     4206.11    108.83 o
  -1   5   1      134.78      181.82     49.63 o
   0   5   1     4772.97     4451.28    111.09 o
   1   5   1     8957.46     8969.12    234.29 o
   2   5   1     4911.42     4800.10    105.45 o
   3   5   1     1092.39     1102.05     46.18 o
   4   5   1     3250.89     3295.28     71.39 o
   5   5   1     5593.41     5817.02    104.09 o
   6   5   1     3459.23     3544.20     87.49 o
   7   5   1      114.20      188.53     36.43 o
   8   5   1      837.84      843.95     60.81 o
   9   5   1      202.31      168.45     48.19 o
  10   5   1      378.31      311.17     69.69 o
  11   5   1     2183.75     2139.04    115.81 o
  12   5   1        0.87      126.33     54.78 o
  13   5   1     1926.72     2066.61    132.34 o
  14   5   1        4.34      143.57     55.28 o
  15   5   1       56.17      103.97     74.41 o
  16   5   1        3.47      160.29    109.83 o
 -16   6   1       96.89      199.53     88.48 o
 -15   6   1     3588.35     3531.18    158.75 o
 -14   6   1      275.27      288.06     63.34 o
 -13   6   1     1346.27     1354.92     99.97 o
 -12   6   1       18.84      146.73     58.59 o
 -11   6   1       40.08       98.60     49.47 o
 -10   6   1       81.68      134.62     43.04 o
  -9   6   1      646.51      971.57    109.27 o
  -8   6   1      373.51      213.08     53.58 o
  -7   6   1      609.04      583.24     71.07 o
  -6   6   1      252.36      204.83     41.43 o
  -5   6   1      854.35     1036.12     95.96 o
  -4   6   1     8607.00     9119.58    150.10 o
  -3   6   1    12091.87    11874.39    140.38 o
  -2   6   1    19367.78    19923.67    132.59 o
  -1   6   1     8804.02     8786.77    143.99 o
   0   6   1     7752.93     7659.99    124.65 o
   1   6   1     4223.97     4251.69     83.18 o
   3   6   1     5513.31     5564.82     83.16 o
   4   6   1     1000.34      749.33     59.52 o
   5   6   1     2158.70     1987.47    109.70 o
   6   6   1    15826.77    16679.41    125.85 o
   8   6   1      126.54      258.05     57.33 o
   9   6   1      178.28      266.60     79.10 o
  10   6   1     4570.73     4499.88    158.61 o
  11   6   1      535.56      754.30     78.30 o
  12   6   1      740.39      966.53    115.67 o
  13   6   1      139.20      149.02     46.24 o
  14   6   1      129.46      168.99     54.81 o
  15   6   1       37.86      167.17     90.20 o
  16   6   1      173.74      287.45    133.56 o
 -16   7   1        4.58      138.23     85.09 o
 -15   7   1       75.65      156.13     65.30 o
 -14   7   1       46.57      151.93     54.61 o
 -13   7   1       11.27      134.52     50.33 o
 -12   7   1     1329.71     1519.48    129.02 o
 -11   7   1       48.29      161.98     59.69 o
 -10   7   1       96.18      197.91     58.93 o
  -9   7   1      276.14      305.47     64.36 o
  -8   7   1     1578.20     1955.20     92.98 o
  -7   7   1      115.00      165.48     42.19 o
  -5   7   1      188.75       89.77     36.60 o
  -4   7   1    10531.29    10924.52    156.39 o
  -3   7   1    13444.74    13038.23    130.85 o
  -2   7   1    11958.94    12517.74    161.20 o
  -1   7   1    15342.71    15139.43    112.76 o
   0   7   1     3144.65     3379.82    116.00 o
   1   7   1     2259.49     2537.91    114.61 o
   2   7   1      194.17      130.77     37.25 o
   3   7   1    16508.05    16470.78    112.51 o
   4   7   1      950.45      853.52     70.61 o
   5   7   1     9661.31     9163.50    129.30 o
   6   7   1      576.91      769.49     79.39 o
   8   7   1      317.51      362.53     49.66 o
   9   7   1     2572.20     2427.32    107.29 o
  10   7   1       88.54      139.34     48.90 o
  11   7   1     7314.44     8172.55    143.75 o
  12   7   1      110.10      284.11     63.25 o
  13   7   1      218.56      393.15     68.39 o
  14   7   1       29.73      183.87     73.13 o
  15   7   1     1012.35     1127.65    137.48 o
 -15   8   1       86.94      199.11     85.38 o
 -14   8   1      345.19      341.62     66.31 o
 -13   8   1     1538.31     1578.98    111.02 o
 -12   8   1        2.62      106.73     45.46 o
 -10   8   1      428.85      468.65     73.97 o
  -9   8   1      362.43      333.33    114.23 o
  -8   8   1      283.16      344.04     63.43 o
  -7   8   1      425.33      433.31    105.26 o
  -6   8   1      104.68      139.64     47.93 o
  -5   8   1     2822.62     2579.44    124.75 o
  -4   8   1       48.80      162.59     48.21 o
  -3   8   1     9213.45     9977.21    137.35 o
  -2   8   1     1820.67     1824.50     65.62 o
  -1   8   1    17601.70    18932.93    146.99 o
   0   8   1      151.06      177.20     46.38 o
   1   8   1       35.70      133.64     50.63 o
   2   8   1       83.06      167.82     44.64 o
   3   8   1    12984.58    12812.49    177.62 o
   5   8   1     1527.82     1292.24     65.56 o
   6   8   1       69.06       90.06     26.12 o
   7   8   1       12.18      101.58     42.46 o
   8   8   1     6396.40     5841.09    154.08 o
   9   8   1     1095.43      919.56     97.49 o
  10   8   1      621.68      733.40     86.83 o
  11   8   1      200.61      351.91    117.55 o
  13   8   1      315.48      275.37     69.66 o
  14   8   1      206.56      273.95     87.16 o
  15   8   1       27.47      172.16     87.27 o
 -15   9   1      180.35      245.30     90.41 o
 -13   9   1      164.76      154.38     55.67 o
 -12   9   1      286.18      382.94     66.22 o
 -11   9   1      116.36      182.11     50.16 o
 -10   9   1      194.46      206.12     68.28 o
  -9   9   1      149.10      315.57     99.94 o
  -8   9   1     4341.44     4568.21    138.66 o
  -7   9   1      211.25      176.69     60.32 o
  -6   9   1    19346.20    20495.55    201.20 o
  -5   9   1      163.76      148.47     43.55 o
  -3   9   1      543.34      756.16     57.95 o
  -1   9   1     2077.50     2332.27    137.17 o
   1   9   1       73.76       91.77     36.78 o
   2   9   1      185.91      228.29     45.19 o
   3   9   1     4281.82     4870.83     98.40 o
   5   9   1      195.81      181.01     43.56 o
   7   9   1      278.62      237.13     37.31 o
   8   9   1     3012.67     2743.01    114.55 o
   9   9   1     1350.97     1114.72     97.72 o
  10   9   1      436.95      259.61     68.75 o
  11   9   1     1156.49      924.04     95.67 o
  12   9   1        3.96      122.40     49.74 o
  13   9   1     2172.53     2473.54    154.06 o
  14   9   1       22.91      111.80     76.96 o
  15   9   1     2816.02     3080.38    181.50 o
 -15  10   1      448.41      464.69    137.96 o
 -13  10   1     2306.05     2237.32    141.73 o
 -12  10   1       39.76      137.76     53.37 o
 -11  10   1       88.39      242.63    101.44 o
 -10  10   1        1.49       78.78     45.25 o
  -9  10   1       38.17       83.05     49.90 o
  -8  10   1      223.17      240.62     65.54 o
  -7  10   1     1311.19     1407.50    102.95 o
  -5  10   1     4537.13     4864.19    206.43 o
  -4  10   1      397.17      424.06     47.65 o
  -3  10   1       16.67       74.13     26.84 o
  -2  10   1     8322.88     8734.66    149.91 o
   1  10   1       35.90      124.74     38.33 o
   2  10   1      212.76      134.82     51.06 o
   4  10   1      970.50     1171.12     62.23 o
   5  10   1      991.55     1097.97     67.34 o
   7  10   1      182.76      239.59     69.45 o
   8  10   1    19935.12    18899.73    223.13 o
   9  10   1      364.54      356.72     66.06 o
  10  10   1        4.88       83.78     45.44 o
  11  10   1       50.36      115.74     56.18 o
  12  10   1        7.60      139.57     53.87 o
  13  10   1       77.69      141.36     75.86 o
  14  10   1     2368.39     2361.66    166.64 o
  15  10   1        1.58      118.71     79.62 o
 -15  11   1        5.19      191.00    115.28 o
 -14  11   1      224.31      155.23     81.28 o
 -13  11   1       67.91      134.56     69.45 o
 -12  11   1     4470.54     4668.89    166.39 o
 -11  11   1       27.20      116.87     55.81 o
 -10  11   1     3014.02     2702.07    127.12 o
  -9  11   1      240.02      179.86     65.97 o
  -8  11   1      210.68      248.49     98.08 o
  -7  11   1      200.04      356.57    125.25 o
  -6  11   1    21949.94    22880.55    280.01 o
  -5  11   1      137.45      140.98     51.81 o
  -4  11   1      521.99      516.68     52.07 o
  -3  11   1      720.70      843.51     64.62 o
  -2  11   1     5792.69     6555.53    103.64 o
  -1  11   1     1924.42     1688.12     82.45 o
   1  11   1      650.59      731.85     77.63 o
   2  11   1      356.78      574.54     70.30 o
   3  11   1      291.10      279.78     54.67 o
   4  11   1      712.28      724.87     66.97 o
   5  11   1       37.17      105.36     33.25 o
   6  11   1      192.12      224.62     46.17 o
   7  11   1     2421.52     2526.59    177.76 o
   8  11   1      217.72      322.37     72.75 o
   9  11   1     5690.36     6310.34    210.93 o
  10  11   1        5.64       82.99     46.91 o
  11  11   1      223.35      196.13     64.60 o
  12  11   1      210.70      133.99     65.77 o
  13  11   1      297.54      279.78     83.65 o
  14  11   1      177.43      162.76     87.17 o
 -14  12   1        0.72      103.47     73.03 o
 -13  12   1      425.42      365.47    100.49 o
 -12  12   1      278.59      218.38     74.66 o
 -11  12   1       91.66      132.54     51.84 o
 -10  12   1      295.72      167.99     53.11 o
  -9  12   1        1.13      101.78     54.21 o
  -8  12   1      134.00      286.31     65.55 o
  -7  12   1    18980.93    20510.01    295.23 o
  -5  12   1      240.33      445.24     84.23 o
  -3  12   1      633.81      652.18     84.16 o
  -2  12   1       93.20      181.39     41.00 o
  -1  12   1     3386.47     2866.28    125.29 o
   0  12   1      117.13      116.00     43.75 o
   1  12   1      126.55      147.34     44.63 o
   2  12   1     2933.14     3561.78    139.08 o
   3  12   1      905.01      820.12     71.16 o
   4  12   1     2981.87     2575.36     87.59 o
   5  12   1       35.49       73.35     30.47 o
   6  12   1      385.41      443.66     69.41 o
   8  12   1     6838.47     6684.81    217.75 o
   9  12   1      166.03      254.74     65.58 o
  10  12   1        6.83      110.78     51.68 o
  13  12   1      416.62      488.04    116.48 o
  14  12   1      924.92      960.57    129.81 o
 -14  13   1      941.81      921.72    212.32 o
 -13  13   1       22.28      165.81     73.77 o
 -12  13   1      381.51      380.64    114.22 o
 -11  13   1       11.45      171.25     69.33 o
 -10  13   1      164.06      140.95     52.81 o
  -9  13   1      334.97      272.58     70.89 o
  -8  13   1     8035.32     8633.88    196.44 o
  -7  13   1      309.02      523.86     93.85 o
  -6  13   1     2778.42     2869.66    135.81 o
  -5  13   1      136.17      134.64     54.20 o
  -4  13   1     1680.72     1768.42    116.52 o
  -3  13   1      102.41      120.14     35.29 o
  -2  13   1     1750.45     1695.25     82.72 o
  -1  13   1      155.47      185.06     41.70 o
   0  13   1      550.78      490.27     59.69 o
   1  13   1        6.59      101.46     41.59 o
   3  13   1     2139.65     2171.01    104.61 o
   5  13   1     1616.97     1475.36     77.95 o
   6  13   1       48.18       53.07     45.03 o
   7  13   1       11.86       93.90     43.98 o
   8  13   1      355.52      552.95     94.63 o
   9  13   1     4484.82     4826.71    151.04 o
  11  13   1        9.85      174.43     63.33 o
  12  13   1      354.52      310.50     87.80 o
  13  13   1     3528.42     3332.43    177.76 o
  14  13   1       36.74      164.17     85.40 o
 -13  14   1        4.41      120.03     82.08 o
 -12  14   1        2.06      180.17     79.96 o
 -11  14   1      218.45      434.16    113.96 o
 -10  14   1        0.13       97.30     67.85 o
  -9  14   1       69.64      189.28     63.04 o
  -8  14   1      686.08      597.68     93.89 o
  -7  14   1      162.19      299.60     95.33 o
  -6  14   1      329.84      375.07     98.05 o
  -5  14   1    10980.28    11029.55    191.88 o
  -4  14   1      111.06      123.17     46.80 o
  -3  14   1     3036.60     2904.43     91.54 o
  -2  14   1      612.42      571.62     63.99 o
  -1  14   1      225.96      261.36     49.39 o
   0  14   1      352.86      268.75     51.72 o
   1  14   1      941.18      947.83     81.77 o
   2  14   1      107.44      163.46     46.16 o
   3  14   1      697.14      605.80     73.59 o
   4  14   1     2211.39     2401.08     95.80 o
   5  14   1      281.68      383.52     70.60 o
   6  14   1      912.42      933.90    103.42 o
   7  14   1       37.29      132.41     55.81 o
   8  14   1       50.54      240.61     72.68 o
   9  14   1       96.44      186.26     66.25 o
  10  14   1      244.94      253.75     70.32 o
  11  14   1      197.28      248.83     79.91 o
  12  14   1      210.04      367.74    106.74 o
  13  14   1      155.38      199.63    102.02 o
 -13  15   1       88.21      130.24     97.27 o
 -12  15   1       99.15       79.18     84.18 o
 -11  15   1      157.07      232.53     92.69 o
 -10  15   1       56.89      123.38     70.51 o
  -9  15   1      367.99      237.79     96.27 o
  -8  15   1      347.89      368.58     71.15 o
  -7  15   1      180.15      333.17     84.51 o
  -6  15   1      118.21      275.06     71.97 o
  -5  15   1      738.15      976.29    119.84 o
  -4  15   1       85.98      191.93     63.59 o
  -3  15   1     1209.52     1008.80     87.82 o
  -2  15   1      845.14      635.48     75.82 o
   0  15   1      665.71      731.87     96.60 o
   1  15   1      258.46      222.93     50.00 o
   2  15   1      269.00      189.75     48.03 o
   3  15   1      761.83      591.46     70.24 o
   4  15   1     1139.59     1134.80     84.40 o
   5  15   1      201.45      207.53     58.77 o
   7  15   1     1940.96     1709.08    103.88 o
   8  15   1      246.42      267.09     73.28 o
   9  15   1      220.25      220.99     69.65 o
  10  15   1       49.59      152.44     61.37 o
  11  15   1      385.10      290.89     94.08 o
  12  15   1       85.11      126.21     88.18 o
  13  15   1      318.49      240.73    144.42 o
 -12  16   1      531.33      425.99    113.54 o
 -11  16   1     1304.37     1326.66    150.54 o
 -10  16   1       28.31      171.56     76.90 o
  -9  16   1        0.20      133.22     65.35 o
  -8  16   1      419.55      244.02     78.30 o
  -7  16   1      390.99      472.92     99.13 o
  -6  16   1       71.17      120.56     57.85 o
  -5  16   1     2201.98     2372.27    113.61 o
  -4  16   1       45.76      133.09     41.14 o
  -3  16   1      472.22      301.95     56.54 o
  -2  16   1     2264.29     2355.24    108.92 o
  -1  16   1      519.09      481.06     97.02 o
   0  16   1       59.13      145.90     45.01 o
   1  16   1       57.52       98.07     39.11 o
   2  16   1      454.91      564.93     75.51 o
   3  16   1      769.48      706.19     84.76 o
   4  16   1       97.00      189.59     57.11 o
   5  16   1       27.19      135.16     49.56 o
   6  16   1     1046.17     1189.37    103.06 o
   7  16   1       12.47      148.28     58.41 o
   8  16   1     1004.73     1018.68    100.18 o
   9  16   1       24.01      174.86     64.89 o
  10  16   1      189.99      192.12     71.91 o
  11  16   1      142.68      128.46     94.58 o
  12  16   1        1.48      143.36    103.16 o
 -12  17   1        1.09       86.88     80.16 o
 -11  17   1        0.31      177.76     95.77 o
 -10  17   1      617.07      395.19    114.35 o
  -9  17   1      189.54      275.75     87.02 o
  -8  17   1     2334.11     2384.37    153.24 o
  -7  17   1      825.98      836.59    134.67 o
  -6  17   1       14.12      136.79     58.53 o
  -5  17   1      149.05      194.59     57.58 o
  -4  17   1       68.52      255.95     75.48 o
  -2  17   1     4324.47     3862.43    109.66 o
  -1  17   1      937.94      904.97     86.98 o
   0  17   1      404.85      399.40     58.27 o
   1  17   1      124.80      176.47     43.24 o
   2  17   1      860.55      992.50    104.49 o
   3  17   1      676.45      822.69     85.75 o
   5  17   1      136.54      134.51     44.62 o
   6  17   1      284.54      348.93     75.62 o
   7  17   1       22.62      159.05     72.39 o
   8  17   1       83.91      146.01     57.60 o
   9  17   1     5161.68     5509.17    186.03 o
  10  17   1       39.65      113.07     82.33 o
  11  17   1      325.54      133.21     98.50 o
  12  17   1        8.81       93.04     84.28 o
 -11  18   1     1050.56      735.07    132.57 o
 -10  18   1       87.30      147.37     74.61 o
  -9  18   1      352.36      356.62    111.15 o
  -8  18   1       95.49      132.54     82.82 o
  -7  18   1     6502.27     6690.92    210.04 o
  -6  18   1     1626.65     1854.70    191.48 o
  -5  18   1       97.43      225.57     68.45 o
  -4  18   1      128.88      283.26    131.01 o
  -3  18   1      979.92      970.71     96.62 o
  -2  18   1       64.25      200.33     76.51 o
  -1  18   1      317.34      367.56     68.11 o
   0  18   1     1520.20     1471.79    107.36 o
   2  18   1       85.43      101.75     40.86 o
   3  18   1      956.57      911.69     88.47 o
   6  18   1     2102.47     2225.46    117.23 o
   7  18   1       36.24      127.21     58.67 o
   8  18   1       86.80       98.09     63.10 o
   9  18   1      245.52      231.64     85.78 o
  10  18   1      628.29      599.86    144.35 o
  11  18   1       19.55      217.71    120.69 o
 -11  19   1      104.31      185.90    106.99 o
 -10  19   1       34.91       94.60     65.65 o
  -9  19   1        2.32       84.14     68.86 o
  -8  19   1      596.56      394.81     97.88 o
  -7  19   1       26.17      202.91     83.45 o
  -6  19   1     2659.32     2765.28    177.77 o
  -5  19   1      344.30      358.47     74.84 o
  -4  19   1      396.19      528.30     88.85 o
  -2  19   1      290.66      179.51     62.77 o
  -1  19   1      852.67      806.85     81.93 o
   0  19   1      556.32      577.64     74.24 o
   1  19   1      434.64      550.30     83.37 o
   2  19   1      362.70      304.03     69.44 o
   3  19   1      875.11      956.77     95.14 o
   4  19   1      288.94      392.18     66.81 o
   5  19   1      374.48      444.62     81.37 o
   6  19   1      317.99      246.40     61.74 o
   7  19   1     1078.89     1127.70    140.22 o
   8  19   1      466.10      455.36     98.15 o
   9  19   1      814.19      772.21    178.80 o
  10  19   1       73.63      168.30    112.53 o
 -10  20   1      325.81      200.91     95.79 o
  -9  20   1      755.76      713.81    134.72 o
  -8  20   1       59.91       59.48     52.70 o
  -7  20   1       40.73      187.02     85.90 o
  -6  20   1      188.20      201.11     62.76 o
  -5  20   1      196.58      278.17     71.41 o
  -4  20   1      190.82      344.43     84.87 o
  -2  20   1      407.03      241.89     60.84 o
  -1  20   1      366.35      378.99     86.27 o
   0  20   1        1.73       86.71     43.73 o
   1  20   1       62.72      237.33     83.35 o
   2  20   1      665.40      523.65     89.25 o
   3  20   1      116.59      227.37     67.20 o
   4  20   1        1.14      116.99     48.35 o
   5  20   1      160.80      225.16     69.79 o
   6  20   1      354.12      394.52     97.25 o
   7  20   1      344.04      413.31    101.08 o
   8  20   1     5119.63     5555.10    203.29 o
   9  20   1       31.55      116.27     84.27 o
  10  20   1     1275.02     1247.27    181.53 o
  -9  21   1        0.01      141.14     89.48 o
  -8  21   1      107.10      183.96     82.18 o
  -7  21   1        1.31      144.22     78.51 o
  -6  21   1     2305.80     2203.39    179.07 o
  -5  21   1      358.94      369.96     87.69 o
  -4  21   1      131.12      227.86     71.00 o
  -3  21   1      362.32      364.51     77.81 o
  -2  21   1        5.10      169.36     78.11 o
  -1  21   1        1.31       95.81     51.28 o
   0  21   1      120.77      202.53     68.96 o
   1  21   1      205.02      224.01     94.94 o
   2  21   1        4.55      128.53     71.85 o
   3  21   1     1056.44     1038.25    116.16 o
   4  21   1      223.45      315.85     95.20 o
   5  21   1     2097.04     2374.12    175.83 o
   6  21   1     1119.18     1005.80    132.40 o
   7  21   1      453.49      288.48     92.98 o
   8  21   1        9.74      153.57    102.96 o
   9  21   1      852.86      631.96    143.42 o
  -8  22   1        0.48       46.10     62.96 o
  -7  22   1        2.29      161.84     75.16 o
  -5  22   1       36.74      109.73     56.45 o
  -4  22   1       30.25      153.89     78.17 o
  -3  22   1     2965.51     2735.54    168.09 o
  -2  22   1       11.69      137.61     72.76 o
  -1  22   1      138.86      281.88     93.24 o
   0  22   1       43.15       92.31     63.44 o
   1  22   1      187.61      212.46     66.96 o
   2  22   1      185.34      172.20     72.37 o
   3  22   1       71.22       97.27     76.14 o
   4  22   1      204.08      164.85     82.36 o
   5  22   1     2069.30     1901.18    168.65 o
   6  22   1      163.49      260.77     97.87 o
   7  22   1       53.47      114.94     87.02 o
   8  22   1      737.70      452.06    182.91 o
  -7  23   1       10.71      169.49    110.10 o
  -6  23   1       28.39      133.66    118.40 o
  -5  23   1      246.20      350.09    126.85 o
  -4  23   1     1183.52     1173.83    157.79 o
  -3  23   1      309.61      264.55     97.22 o
  -2  23   1     1403.66     1494.17    218.74 o
  -1  23   1        0.68       81.66     67.09 o
   0  23   1      154.90      104.43     82.40 o
   1  23   1       67.15       64.75     61.88 o
   2  23   1       34.09       97.66     57.33 o
   3  23   1        9.44      122.38     63.14 o
   4  23   1      510.42      280.68    103.70 o
   5  23   1     3032.44     3284.98    199.92 o
   6  23   1       28.99      145.91     98.55 o
  -5  24   1        6.04      201.38    104.69 o
  -4  24   1      346.13      382.97    104.06 o
  -3  24   1     1025.01      848.16    190.48 o
  -2  24   1       80.92      236.25     98.90 o
  -1  24   1       15.77       70.42     74.02 o
   0  24   1        4.23       89.12     63.81 o
   1  24   1       44.14      120.92     78.26 o
   2  24   1      354.83      300.57    101.08 o
   3  24   1       94.14      129.64     82.61 o
   4  24   1       25.37      135.38     79.62 o
   5  24   1       16.81      116.41     77.55 o
  -2  25   1      763.36      619.45    148.21 o
  -1  25   1        4.57       95.20     74.31 o
   0  25   1       54.88      109.63     74.38 o
   1  25   1      576.01      369.75    115.69 o
   2  25   1       31.12      113.85     83.84 o
 -16   0   2      956.71      821.45    197.04 o
 -14   0   2      503.63      476.77    323.98 o
 -12   0   2      629.85      577.68    212.49 o
 -10   0   2      113.11       55.13     43.24 o
  -8   0   2       18.67       82.09     51.64 o
  -6   0   2     1948.08     1785.25    114.49 o
  -4   0   2     2296.92     2044.79    120.04 o
  -2   0   2    26597.74    24387.00    135.81 o
   2   0   2      172.48      229.14     33.67 o
   4   0   2      524.13      304.03     92.91 o
   6   0   2       17.86       46.23     29.08 o
   8   0   2        8.86       27.92     31.10 o
  10   0   2        0.56      106.54     50.43 o
  12   0   2     5131.11     5147.95    223.07 o
  14   0   2      142.47      228.01    134.98 o
  16   0   2     1457.37      969.71    181.95 o
 -16   1   2        2.49      182.55    103.72 o
 -15   1   2      266.64      293.58     89.39 o
 -14   1   2      185.31      261.91     75.98 o
 -13   1   2      226.37      172.52     71.24 o
 -12   1   2       24.39      142.90     55.67 o
 -11   1   2      619.00      585.12     75.91 o
 -10   1   2      339.21      429.90     60.14 o
  -8   1   2        1.69      119.79     48.15 o
  -7   1   2       11.52      126.98     46.82 o
  -6   1   2     4132.78     4235.11     89.42 o
  -5   1   2       27.49       82.49     32.21 o
  -4   1   2    10812.88    10612.44    193.57 o
  -2   1   2   113377.78   111347.24    540.70 o
  -1   1   2        4.23       30.71     11.64 o
   1   1   2      563.97      643.12     27.82 o
   2   1   2   108245.32   114141.39    658.15 o
   3   1   2       89.70      193.51     32.57 o
   4   1   2    25860.71    26565.17    120.81 o
   5   1   2      224.88      277.16     41.52 o
   6   1   2     3721.07     3759.58     82.22 o
   8   1   2     1637.02     1264.49     70.53 o
  10   1   2      203.01      253.99     44.69 o
  11   1   2     1186.20     1179.44     83.30 o
  12   1   2     1944.66     1970.40     99.09 o
  13   1   2      544.79      652.84    136.83 o
  14   1   2     2863.90     2687.95    193.53 o
  15   1   2      211.41      205.13     87.09 o
  16   1   2      102.36      172.76     86.15 o
 -16   2   2      590.32      548.15    114.74 o
 -15   2   2        5.27      175.22     91.60 o
 -14   2   2        9.03      148.02     66.16 o
 -13   2   2      152.22      129.03     57.72 o
 -12   2   2     5816.33     6119.69    132.50 o
 -11   2   2        1.96      123.46     52.16 o
 -10   2   2      150.09      175.53     45.74 o
  -9   2   2      901.93      986.40     61.16 o
  -7   2   2      197.36      125.45     39.64 o
  -6   2   2       27.06       66.52     26.93 o
  -5   2   2      334.69      274.30     37.99 o
  -4   2   2      434.37      396.46     61.19 o
  -3   2   2     1505.03     2019.34    221.96 o
  -2   2   2        4.21       54.23     23.89 o
  -1   2   2      576.05      629.68     41.38 o
   0   2   2      373.45      364.27     26.36 o
   1   2   2    19345.78    19355.50     91.59 o
   2   2   2      287.61      257.41     48.90 o
   3   2   2    24144.40    23825.24    100.41 o
   4   2   2      418.16      428.28     44.21 o
   5   2   2     5248.34     4596.51     82.87 o
   6   2   2      749.19      718.69     53.38 o
   7   2   2    23628.53    25026.58    148.64 o
   8   2   2       93.11      196.71     42.34 o
   9   2   2        0.98       52.77     25.71 o
  11   2   2      184.88      210.50     46.17 o
  12   2   2     1211.73     1170.79    104.37 o
  13   2   2     3279.89     3027.67    124.10 o
  14   2   2      245.98      250.36    111.59 o
  15   2   2     1967.97     2051.53    188.03 o
  16   2   2      280.91      237.52     98.29 o
 -16   3   2        6.07      206.30     88.21 o
 -15   3   2       92.48      192.00     71.20 o
 -14   3   2       33.28      121.18     56.18 o
 -13   3   2      413.12      234.18     64.49 o
 -12   3   2     5093.29     5001.26    155.04 o
 -11   3   2     1557.96     1721.80    113.32 o
 -10   3   2      154.14      202.37     73.58 o
  -9   3   2      228.10      317.03     87.99 o
  -8   3   2      516.33      538.57     50.30 o
  -7   3   2       82.96       99.37     25.88 o
  -6   3   2     4729.91     4066.36     62.33 o
  -5   3   2      323.23      408.97     49.40 o
  -3   3   2     1606.69     1567.67    136.04 o
  -2   3   2    22606.17    23610.36    190.33 o
  -1   3   2       58.18       31.03     17.97 o
   0   3   2    20324.35    21125.63    128.24 o
   1   3   2       73.30      136.13     34.73 o
   2   3   2      220.49      180.81     31.24 o
   3   3   2       77.46      197.10     64.71 o
   4   3   2      383.68      311.89     78.32 o
   6   3   2     1529.31     1552.57     59.51 o
   7   3   2      953.77      984.02     59.58 o
   8   3   2    12908.79    13073.26    125.75 o
   9   3   2      352.12      383.97     50.75 o
  10   3   2     1936.62     1850.25     78.75 o
  11   3   2     1133.74     1160.93     96.78 o
  12   3   2      470.75      376.76     78.83 o
  13   3   2      251.93      233.48     63.63 o
  14   3   2      137.86      103.67     75.14 o
  15   3   2      295.97      263.03     95.51 o
  16   3   2        0.86      136.44    100.18 o
 -16   4   2       82.77      143.40     81.54 o
 -15   4   2      272.01      332.17     97.54 o
 -14   4   2        2.84      117.53     49.16 o
 -13   4   2       62.66      122.12     43.36 o
 -12   4   2     1855.82     1909.67    115.27 o
 -11   4   2     3014.96     2869.65    130.18 o
 -10   4   2      169.06      195.06     57.47 o
  -9   4   2     2740.46     2404.19    141.35 o
  -8   4   2       14.63       40.03     17.12 o
  -7   4   2     3949.21     3815.73    144.93 o
  -6   4   2      137.68      109.87     44.44 o
  -5   4   2     1137.98     1075.89     71.74 o
  -4   4   2       28.93       69.86     24.55 o
  -3   4   2    12789.26    11609.82    102.57 o
  -2   4   2       15.92       46.02     18.55 o
  -1   4   2      557.68      748.21     86.35 o
   0   4   2      138.77      316.30     80.41 o
   1   4   2    13302.61    12941.54    166.97 o
   2   4   2       81.76       82.90     23.75 o
   3   4   2     1068.81     1194.53     47.53 o
   4   4   2       10.15       65.81     25.48 o
   5   4   2       64.93       91.42     26.68 o
   6   4   2     1361.62     1310.75     63.01 o
   7   4   2      883.32      990.31     54.85 o
   8   4   2      359.69      390.65     48.04 o
   9   4   2      450.27      519.79     70.01 o
  10   4   2     1031.07      879.65     75.29 o
  11   4   2     6606.22     6401.65    134.98 o
  12   4   2      297.18      261.81     64.33 o
  13   4   2      341.61      370.06     84.07 o
  14   4   2      429.29      447.14    125.14 o
  15   4   2       77.98      144.00     81.93 o
  16   4   2        2.43       69.92     73.89 o
 -16   5   2      114.60       75.93     57.88 o
 -15   5   2      120.20      158.65     89.38 o
 -14   5   2       39.70      145.28     55.72 o
 -13   5   2      850.72      772.21     92.65 o
 -12   5   2       18.26       99.19     48.45 o
 -11   5   2     2561.04     2434.37    111.61 o
 -10   5   2       79.21       91.04     43.09 o
  -9   5   2     3575.06     3313.90    111.29 o
  -8   5   2       20.19       74.42     36.59 o
  -7   5   2       55.47       93.18     36.50 o
  -6   5   2    10438.91    10907.96    133.64 o
  -4   5   2     3126.64     3455.15     88.53 o
  -3   5   2     3500.82     3493.50     57.17 o
  -2   5   2    17470.19    18361.87    183.40 o
   0   5   2     4378.51     4546.28     83.76 o
   2   5   2    46750.91    48200.83    229.81 o
   3   5   2      967.36      952.84     58.24 o
   5   5   2      904.83      954.11     67.11 o
   6   5   2    14871.21    16214.73    122.57 o
   9   5   2      113.57      133.34     38.28 o
  10   5   2        7.04      149.62     58.19 o
  11   5   2      844.44     1053.03    123.24 o
  12   5   2     2009.89     2239.35    130.68 o
  13   5   2       21.80      102.57     52.02 o
  14   5   2      719.31      649.73     96.77 o
  15   5   2       30.66      148.04    101.13 o
  16   5   2      190.99      264.66    121.73 o
 -16   6   2      203.75      185.20     77.40 o
 -15   6   2      421.99      282.92     77.52 o
 -14   6   2     1424.75     1314.95    103.79 o
 -13   6   2      758.61      696.93     95.22 o
 -12   6   2     1367.12     1496.28    115.73 o
 -11   6   2     1107.67     1166.87    114.45 o
 -10   6   2     1597.89     1526.99    135.76 o
  -9   6   2     4653.10     4725.89    195.81 o
  -8   6   2     1191.39     1123.82    121.84 o
  -7   6   2     1101.96      992.19     74.54 o
  -6   6   2     7969.04     7841.65    168.91 o
  -5   6   2      194.68       93.42     29.19 o
  -4   6   2       54.35       78.18     27.60 o
  -3   6   2     9576.98     9425.39    126.19 o
  -2   6   2     1612.83     1846.51    155.68 o
  -1   6   2     8741.14     8629.41    103.64 o
   0   6   2      388.63      354.32     38.53 o
   1   6   2     1546.01     1772.85     62.71 o
   2   6   2       15.27       46.16     24.52 o
   3   6   2    34818.67    36791.68    155.60 o
   4   6   2       42.79       94.12     32.48 o
   5   6   2    13250.32    14174.78    148.45 o
   6   6   2        2.32       75.04     26.32 o
   9   6   2     3286.48     3248.58    144.40 o
  10   6   2      740.41      733.34     77.25 o
  11   6   2     2466.60     2535.97    109.95 o
  12   6   2      192.92      363.29     70.19 o
  14   6   2     1630.11     1334.65    114.03 o
  15   6   2      313.60      177.36     96.70 o
 -15   7   2      101.89      148.45     54.66 o
 -14   7   2      991.72      961.19    101.82 o
 -13   7   2     5157.15     5276.31    156.58 o
 -12   7   2     3059.40     2899.56    128.95 o
 -11   7   2     3127.60     2841.06    119.59 o
 -10   7   2      239.83      264.21     57.13 o
  -9   7   2      230.84      175.63     46.02 o
  -8   7   2     3671.98     4015.56    215.73 o
  -7   7   2     3160.84     3119.97    103.37 o
  -6   7   2    18164.93    19857.06    199.08 o
  -5   7   2        5.67       84.30     28.10 o
  -4   7   2        0.41       19.55     12.19 o
  -2   7   2      452.15      512.09     59.51 o
  -1   7   2     3831.33     3617.75     75.60 o
   0   7   2    63131.14    64744.47    329.75 o
   2   7   2     4480.62     4209.50     87.54 o
   4   7   2        0.19       44.30     22.79 o
   6   7   2     6318.56     5991.58    196.17 o
   8   7   2      252.74      208.42     44.43 o
   9   7   2      235.00      345.65     72.15 o
  10   7   2      592.37      698.28     87.03 o
  11   7   2     2101.14     2177.50    103.24 o
  12   7   2      105.67      223.55     58.88 o
  13   7   2      183.92      151.40     64.59 o
  14   7   2      203.33      182.19     72.87 o
  15   7   2       34.25       92.32     78.43 o
 -15   8   2       62.32      125.27     64.36 o
 -14   8   2     1193.26     1000.95    103.75 o
 -13   8   2     1404.27     1489.06    113.73 o
 -12   8   2      712.73      788.49     88.59 o
 -11   8   2       74.48      171.80     51.42 o
 -10   8   2      645.00      850.42     96.68 o
  -8   8   2     2118.24     2047.32    106.71 o
  -7   8   2     3933.93     3763.73    144.85 o
  -6   8   2     1295.97     1134.00     93.89 o
  -5   8   2     6080.42     5698.91    132.60 o
  -4   8   2      373.26      521.11     66.10 o
  -3   8   2     3398.85     3679.39    108.66 o
  -2   8   2      951.54      928.96     54.48 o
   1   8   2    79603.91    84264.55    386.81 o
   2   8   2      145.17      178.78     36.68 o
   3   8   2     6354.66     6986.45    117.11 o
   4   8   2      144.14       86.97     29.77 o
   5   8   2     4064.76     3441.02     81.34 o
   6   8   2      311.32      231.07     48.25 o
   7   8   2     3402.52     2725.11    125.16 o
   8   8   2       39.40       51.49     27.18 o
   9   8   2     1711.74     1582.87    114.64 o
  10   8   2       34.65      149.58     54.21 o
  11   8   2      134.26      176.50     57.27 o
  12   8   2       88.61      244.57     71.18 o
  13   8   2      111.87      183.90     66.68 o
  14   8   2      412.75      334.86     83.45 o
  15   8   2      448.71      321.17    114.45 o
 -15   9   2      336.77      316.75     87.00 o
 -14   9   2      843.14      566.98     77.59 o
 -13   9   2     1635.25     1453.05    113.34 o
 -12   9   2      525.56      418.13     73.91 o
 -11   9   2      317.88      242.34     55.33 o
 -10   9   2     1285.52     1408.60     97.74 o
  -9   9   2      851.14     1165.65     95.81 o
  -8   9   2     1892.36     1714.35    103.14 o
  -7   9   2      208.97       81.96     49.31 o
  -6   9   2      951.25      905.43    102.44 o
  -5   9   2      492.22      427.32     60.06 o
  -4   9   2    23242.84    23474.70    243.55 o
  -3   9   2      312.03      454.65     59.65 o
  -2   9   2     3874.81     3974.56    109.55 o
  -1   9   2      273.95      196.63     37.00 o
   0   9   2     3717.12     3787.21     81.22 o
   2   9   2    13777.43    14073.33    173.16 o
   3   9   2       87.18       99.01     32.26 o
   4   9   2    13152.69    13283.50    179.01 o
   5   9   2       32.77      113.11     29.49 o
   6   9   2     2099.37     1917.26     91.18 o
   7   9   2      558.69      505.80     68.33 o
   8   9   2     6091.20     5840.10    142.96 o
   9   9   2      431.80      355.66     72.50 o
  10   9   2      346.64      171.61     60.78 o
  11   9   2      136.43      313.88     73.26 o
  12   9   2       66.38      169.58     63.21 o
  13   9   2      664.25      583.79    109.57 o
  14   9   2     1794.84     1705.49    136.75 o
  15   9   2      198.39      130.00     66.99 o
 -15  10   2      107.37      104.01     54.66 o
 -14  10   2       21.78      150.71     89.32 o
 -12  10   2      205.27      268.83     69.57 o
 -11  10   2       86.26      219.59     68.61 o
 -10  10   2       44.94      111.71     50.12 o
  -9  10   2     2905.53     2626.42    124.93 o
  -8  10   2       50.09      170.79     60.05 o
  -7  10   2       20.83       64.56     38.91 o
  -6  10   2     1463.15     1267.41    127.37 o
  -5  10   2     1845.25     2069.04    118.75 o
  -4  10   2        7.50       88.76     35.37 o
  -3  10   2     8985.14     8661.16    137.34 o
  -2  10   2       17.73       74.90     28.84 o
  -1  10   2      104.59       83.18     23.90 o
   0  10   2       32.11      144.46     45.84 o
   1  10   2     6756.65     7679.84    222.96 o
   2  10   2      605.08      630.10     59.27 o
   3  10   2     6178.87     5699.95    104.74 o
   4  10   2        5.35       34.83     22.29 o
   5  10   2      425.08      669.82     75.27 o
   6  10   2       56.50      150.28     36.17 o
   7  10   2       53.72      123.39     39.15 o
   8  10   2      428.63      288.01     78.62 o
   9  10   2     5589.35     5485.72    141.14 o
  10  10   2      235.59      174.33     63.73 o
  11  10   2        3.09      100.50     50.10 o
  12  10   2        2.57      189.56     82.87 o
  13  10   2     1653.56     1567.03    143.25 o
  14  10   2      351.44      247.48     77.01 o
  15  10   2      511.78      334.34     99.09 o
 -14  11   2      982.46      724.36    127.82 o
 -13  11   2        4.28      113.98     74.40 o
 -12  11   2       10.27      110.68     54.40 o
 -11  11   2        8.51      165.10     59.73 o
 -10  11   2      679.03      473.95     99.48 o
  -9  11   2      265.03      257.76     59.72 o
  -7  11   2      236.03      288.62     63.21 o
  -6  11   2     2372.52     2587.39    198.52 o
  -5  11   2     1091.34     1047.66    113.59 o
  -4  11   2       57.09      103.15     44.12 o
  -3  11   2      608.63      596.80     52.31 o
  -2  11   2    18419.13    18223.71    149.65 o
  -1  11   2      293.15      295.81     45.89 o
   0  11   2      326.50      400.51     48.55 o
   1  11   2      219.08      166.28     49.13 o
   2  11   2     8304.17     8550.14    127.26 o
   3  11   2      149.81      174.22     37.97 o
   4  11   2     1930.55     2092.01     76.72 o
   5  11   2     1389.17     1144.53     65.51 o
   6  11   2       37.33      113.50     36.59 o
   8  11   2      622.01      404.83     71.24 o
   9  11   2      405.01      456.44     80.72 o
  10  11   2     1439.33     1463.82    111.55 o
  11  11   2      329.64      399.82     93.32 o
  12  11   2      632.65      743.21    111.31 o
  13  11   2      127.18      239.84     97.28 o
  14  11   2      270.73      296.25     99.22 o
 -14  12   2      918.84      665.62    152.15 o
 -13  12   2      798.61      831.64    128.37 o
 -12  12   2        5.48      146.64     69.37 o
 -11  12   2      159.73      159.22     80.36 o
 -10  12   2      566.96      619.84     94.00 o
  -9  12   2        0.19       64.70     46.40 o
  -7  12   2     1050.34     1164.57    183.27 o
  -6  12   2      257.50      195.72     63.94 o
  -5  12   2      162.03      178.64     63.67 o
  -4  12   2       43.39       87.42     39.69 o
  -3  12   2      228.27      208.26     37.84 o
  -2  12   2       56.47      142.96     45.90 o
  -1  12   2    30897.46    31833.63    296.48 o
   0  12   2      663.54      559.75     63.42 o
   2  12   2      118.63      220.47     63.42 o
   3  12   2     2363.60     2387.51     97.04 o
   4  12   2       29.76      121.15     36.56 o
   5  12   2     9577.43     9505.00    129.85 o
   6  12   2     1172.59     1241.04     91.55 o
   7  12   2      141.65      207.86     65.37 o
   8  12   2       30.01       88.61     43.02 o
   9  12   2      747.04      908.79    153.30 o
  10  12   2      397.26      265.38     69.49 o
  11  12   2     1439.56     1665.46    154.18 o
  12  12   2      305.67      324.39     94.84 o
  13  12   2        0.22      136.42     82.85 o
  14  12   2        6.96      147.02     97.40 o
 -14  13   2      347.87      246.87    118.68 o
 -13  13   2        6.43      200.31     91.71 o
 -12  13   2      436.34      365.36     93.16 o
 -11  13   2      387.12      590.57    116.72 o
 -10  13   2      499.87      528.23    167.45 o
  -9  13   2     1736.56     2120.00    179.21 o
  -7  13   2     1373.40     1364.44    197.21 o
  -6  13   2     1597.56     1528.99    152.24 o
  -5  13   2       70.79      200.53     66.35 o
  -4  13   2     1125.54     1131.15     93.24 o
  -3  13   2      877.00      757.88     67.34 o
  -2  13   2     1438.75     1537.91     68.33 o
   0  13   2     9409.26     9768.09    130.62 o
   1  13   2      361.44      530.72     67.31 o
   2  13   2       59.02      188.78     47.57 o
   3  13   2      180.51      235.73     61.86 o
   4  13   2     1327.01     1190.15     99.34 o
   6  13   2       92.00       88.50     41.12 o
   7  13   2        0.15      106.82     43.59 o
   8  13   2      708.32      802.91    101.17 o
   9  13   2      117.73      211.96     62.70 o
  10  13   2      148.95      122.57     53.32 o
  12  13   2     1038.61      964.12    130.19 o
  13  13   2      306.87      207.81     88.86 o
  14  13   2      590.90      553.24    135.01 o
 -13  14   2      144.07      230.67     96.84 o
 -12  14   2       29.90      186.03     98.65 o
 -11  14   2      388.94      289.30     90.26 o
 -10  14   2       63.59      264.76     99.83 o
  -9  14   2       24.90      217.18     77.44 o
  -8  14   2      692.60      625.75    102.31 o
  -7  14   2      448.15      476.99     87.46 o
  -4  14   2      476.30      547.29     77.37 o
  -3  14   2     2039.52     1952.02    100.49 o
  -2  14   2      420.09      426.60     48.35 o
  -1  14   2     9150.21     9570.26    121.87 o
   0  14   2      281.79      217.96     49.90 o
   1  14   2     2677.71     2903.43    104.08 o
   3  14   2      233.16      237.84     59.83 o
   4  14   2      100.89      162.00     43.58 o
   5  14   2     7391.74     7528.69    153.50 o
   6  14   2       97.43      135.31     45.85 o
   7  14   2      170.42      241.19     66.56 o
   8  14   2      254.31      209.60     58.29 o
   9  14   2      260.20      293.84     67.62 o
  10  14   2       63.97      162.20     68.98 o
  11  14   2       48.57      245.29     87.33 o
  13  14   2      197.11      230.50     99.52 o
 -13  15   2       53.28      155.05     88.95 o
 -12  15   2      350.78      256.11    102.64 o
 -11  15   2       70.59      169.40     86.79 o
 -10  15   2       59.61      130.65     67.48 o
  -9  15   2      746.51      646.38    106.41 o
  -8  15   2      559.75      832.34    132.54 o
  -7  15   2       47.86       95.94     67.65 o
  -6  15   2      716.81      870.08    184.08 o
  -5  15   2        2.15      142.22     58.86 o
  -4  15   2     2036.07     1826.99    146.23 o
  -2  15   2     4120.23     4004.90     88.44 o
  -1  15   2       63.95      160.15     47.22 o
   0  15   2    18259.90    18850.89    225.55 o
   1  15   2     1017.01     1246.84     91.25 o
   2  15   2     1683.58     2049.87     97.12 o
   3  15   2     2539.79     2643.43    108.20 o
   4  15   2    26362.98    25231.81    193.18 o
   5  15   2      318.49      338.48     73.20 o
   6  15   2     1458.32     1825.80    110.77 o
   7  15   2        2.00       85.54     50.36 o
   8  15   2      174.50      141.20     55.03 o
   9  15   2      267.81      225.89     73.32 o
  10  15   2     1408.66     1016.25    157.21 o
  11  15   2      859.08      698.36    123.33 o
  12  15   2     2063.66     2052.33    165.25 o
  13  15   2      671.57      564.62    122.95 o
 -11  16   2       18.79      199.96     97.34 o
 -10  16   2      810.61      796.07    119.86 o
  -9  16   2      651.83      506.40    120.56 o
  -8  16   2       71.30      209.08     88.12 o
  -7  16   2     2426.24     2265.78    168.18 o
  -6  16   2      259.79      213.27     64.95 o
  -5  16   2      175.72      174.31     69.52 o
  -4  16   2       34.96      136.78     48.11 o
  -2  16   2      465.82      430.52     69.05 o
  -1  16   2     4797.83     4189.65    149.10 o
   0  16   2      902.69      989.15    123.20 o
   1  16   2      320.85      425.42     69.48 o
   2  16   2     1623.14     1569.41     92.50 o
   3  16   2     6163.71     6312.96    135.89 o
   4  16   2       99.06      206.43     60.52 o
   5  16   2     3437.79     3418.10    123.21 o
   6  16   2       94.60      170.89     52.32 o
   7  16   2       42.61      135.85     56.54 o
   8  16   2        1.96      104.66     55.10 o
   9  16   2       95.48       89.42     59.27 o
  10  16   2      552.81      383.33    136.56 o
  11  16   2     4491.61     5055.25    273.50 o
  12  16   2      104.65      117.12    108.63 o
 -12  17   2      127.53      204.35     95.30 o
 -11  17   2      228.15      274.59    102.11 o
 -10  17   2      644.27      493.18    115.36 o
  -9  17   2      176.35      206.31     94.04 o
  -8  17   2      153.89       74.27     55.73 o
  -7  17   2     1806.29     2071.04    172.18 o
  -6  17   2       26.22      162.63     67.20 o
  -5  17   2      276.56      470.01     88.43 o
  -4  17   2       12.02      101.77     48.38 o
  -3  17   2      183.82      126.29     42.18 o
  -2  17   2       13.97       86.59     39.64 o
  -1  17   2      248.25      169.36     53.87 o
   0  17   2       45.89      143.19     41.32 o
   1  17   2       37.34      137.93     44.89 o
   2  17   2      138.56      117.73     42.57 o
   3  17   2       69.33      167.61     47.10 o
   4  17   2      220.02      266.55     65.24 o
   6  17   2      386.30      484.05    107.18 o
   7  17   2      132.97      175.91     58.18 o
   8  17   2     1560.87     1375.49    108.63 o
   9  17   2      306.82      328.22    105.85 o
  10  17   2      856.98      838.03    153.69 o
  11  17   2       50.72      261.61    120.04 o
  12  17   2        1.86      234.84    140.91 o
 -11  18   2      100.01      239.39     93.64 o
 -10  18   2      294.77      227.99    110.46 o
  -9  18   2      659.16      640.53    153.02 o
  -8  18   2     1014.68     1182.42    162.57 o
  -7  18   2      993.57     1073.41    185.25 o
  -5  18   2       39.77      209.02     87.17 o
  -4  18   2      262.55      264.45     67.37 o
  -3  18   2      439.38      435.49    122.36 o
  -2  18   2       63.80      120.44     54.39 o
  -1  18   2      118.08      107.36     42.66 o
   0  18   2      276.49      239.22     71.59 o
   1  18   2       49.70      141.86     59.05 o
   2  18   2       23.18      162.12     59.35 o
   3  18   2     1075.91      835.09     77.09 o
   4  18   2      609.46      526.38     82.80 o
   5  18   2     1694.80     1786.44    114.28 o
   9  18   2     1444.82     1478.96    143.20 o
  10  18   2      138.67       98.83     74.56 o
  11  18   2      611.50      514.08    153.63 o
 -10  19   2      331.81      311.21    101.72 o
  -9  19   2     1316.33     1275.42    152.86 o
  -8  19   2      194.68      259.23    102.14 o
  -7  19   2      807.69      912.14    128.35 o
  -5  19   2      611.14      954.39    134.16 o
  -4  19   2     2321.83     2656.74    164.83 o
  -3  19   2     1493.98     1194.30    111.12 o
  -2  19   2        2.18      114.25     56.44 o
  -1  19   2       95.22      135.34     49.93 o
   0  19   2      997.26     1009.78     93.32 o
   1  19   2       11.12      120.10     47.01 o
   2  19   2     1447.27     1396.67    117.28 o
   3  19   2       36.98      177.75     63.28 o
   4  19   2      136.36      135.80     56.26 o
   5  19   2       54.80      141.58     53.81 o
   6  19   2      346.80      344.89     87.92 o
   7  19   2       12.94      163.45     61.38 o
   8  19   2      623.45      390.42    105.70 o
   9  19   2        6.46      195.85    100.54 o
 -10  20   2      247.03      352.30    121.84 o
  -9  20   2      812.15      804.84    139.69 o
  -8  20   2      465.79      458.26    116.48 o
  -7  20   2      255.70      323.01     92.24 o
  -5  20   2      686.97      631.31     99.50 o
  -4  20   2     2584.61     3165.21    161.35 o
  -3  20   2      713.67      779.89    136.59 o
  -2  20   2      451.70      387.22     84.56 o
  -1  20   2      708.89      638.82     96.59 o
   0  20   2      140.44      165.06     54.72 o
   1  20   2      703.07      656.53     78.62 o
   2  20   2     1130.47     1042.16    123.70 o
   3  20   2     2464.21     2353.74    143.65 o
   4  20   2      617.44      545.97     92.83 o
   5  20   2      224.21      155.57     73.30 o
   6  20   2      128.10      146.87     62.49 o
   7  20   2      972.22      812.48    117.86 o
   8  20   2      129.87      135.46     91.53 o
   9  20   2     1823.95     1627.28    171.75 o
  -9  21   2      327.30      333.22    100.73 o
  -8  21   2      283.78      346.40    104.94 o
  -7  21   2       51.81      213.79     86.94 o
  -6  21   2      908.05     1051.88    132.05 o
  -5  21   2     1419.45     1345.91    172.07 o
  -4  21   2     3404.44     4009.90    166.73 o
  -3  21   2       68.45      260.07     76.34 o
  -2  21   2     3693.76     3957.08    157.18 o
  -1  21   2      318.29      307.52     72.29 o
   0  21   2      222.23      219.08     62.79 o
   1  21   2      157.76      169.72     72.13 o
   2  21   2     3195.13     3167.65    132.82 o
   3  21   2        3.88      135.81     66.46 o
   4  21   2     1634.94     1599.32    128.93 o
   5  21   2      160.00      198.76     91.76 o
   6  21   2        8.22      125.55     74.76 o
   7  21   2        0.55      172.64    126.35 o
   8  21   2     1543.21     1341.15    257.58 o
   9  21   2        0.78      133.99    111.44 o
  -8  22   2        0.53      142.22     86.65 o
  -7  22   2      807.62      588.87    118.77 o
  -6  22   2      928.00      843.26    128.51 o
  -5  22   2      271.62      351.53    103.07 o
  -4  22   2      201.37      264.99     79.64 o
  -3  22   2       84.33      237.08     70.21 o
  -1  22   2     1606.21     1710.67    139.08 o
   0  22   2      194.59      203.14     73.88 o
   1  22   2     1163.13     1052.66    157.91 o
   2  22   2       48.26      140.89     61.33 o
   3  22   2     1380.67     1100.85    113.70 o
   4  22   2        7.52       99.08     59.92 o
   5  22   2     1020.29      807.71    117.33 o
   6  22   2      206.97      217.53     88.43 o
   7  22   2     1642.41     1515.52    234.42 o
  -6  23   2     1886.03     2030.89    186.52 o
  -5  23   2      110.09      186.77    109.20 o
  -4  23   2      256.04      361.04     99.23 o
  -3  23   2      119.80      350.26    110.58 o
  -2  23   2      210.10      264.76     89.02 o
  -1  23   2        0.23      136.19     72.29 o
   0  23   2      305.62      291.36    106.16 o
   1  23   2      306.47      172.14     87.05 o
   2  23   2      168.19       84.42     56.57 o
   3  23   2        0.61       92.51     54.04 o
   4  23   2      159.17      237.33     95.87 o
   5  23   2      329.55      235.52     86.04 o
   6  23   2     2096.53     2100.31    226.52 o
  -5  24   2      124.84      285.24    128.85 o
  -4  24   2      463.74      449.78    138.68 o
  -3  24   2      663.49      765.24    125.86 o
  -2  24   2       30.74      114.22     74.27 o
  -1  24   2     1023.39      997.33    166.43 o
   0  24   2      519.84      305.70    116.70 o
   1  24   2        0.80       68.60     60.63 o
   2  24   2      142.22       73.07     54.53 o
   3  24   2     1016.33      837.20    126.35 o
   4  24   2      133.02       76.10     57.54 o
  -2  25   2      230.93      257.50    116.29 o
  -1  25   2        3.71       94.48     91.08 o
   0  25   2      166.56      188.47    105.65 o
   1  25   2        8.47       58.53     61.41 o
   2  25   2      117.34      182.65     90.48 o
 -15   0   3        1.67       99.46     90.59 o
 -13   0   3     1154.60     1354.08    367.85 o
 -11   0   3      255.80      406.51    100.12 o
  -9   0   3      871.74      960.99    122.89 o
  -7   0   3     1343.37     1227.07     91.38 o
  -5   0   3      669.14      833.09     99.81 o
  -3   0   3    12918.54    12387.33    168.70 o
  -1   0   3    22293.14    21458.35    216.24 o
   1   0   3      313.23      334.35     38.30 o
   3   0   3    22380.34    21305.96    133.66 o
   5   0   3      400.27      383.24     70.01 o
   7   0   3     1563.39     1945.70    132.65 o
   9   0   3       13.86      153.17     60.37 o
  11   0   3     2631.03     2702.27    122.70 o
  13   0   3      681.45      651.26    149.24 o
  15   0   3      425.48      324.80    166.77 o
 -16   1   3      100.07      164.53     85.26 o
 -15   1   3      621.95      557.96    151.32 o
 -14   1   3       15.11      176.39     65.64 o
 -13   1   3     2896.03     3194.82    164.06 o
 -12   1   3      702.01      608.43     71.31 o
 -11   1   3      120.04      199.13     62.48 o
 -10   1   3      130.43      187.52     55.30 o
  -9   1   3    13978.55    15399.42    167.25 o
  -8   1   3     1065.00     1144.40     92.99 o
  -7   1   3     5807.16     5895.54    114.57 o
  -6   1   3        0.00       84.95     31.85 o
  -5   1   3    28530.83    30655.68    239.31 o
  -4   1   3     3131.31     3516.36    128.75 o
  -3   1   3    15070.46    14862.96    152.93 o
  -2   1   3      655.60      566.92     93.69 o
  -1   1   3    29197.16    29888.17    112.93 o
   0   1   3     2295.66     2413.14     49.37 o
   1   1   3      485.00      458.33     31.54 o
   2   1   3     5723.96     5776.03     92.92 o
   3   1   3    12602.85    12510.42    125.48 o
   4   1   3     1557.95     1468.98     46.42 o
   5   1   3      144.15      110.33     28.50 o
   6   1   3        1.08       73.84     26.35 o
   7   1   3       13.12       83.74     26.76 o
   8   1   3     1081.07      870.94     67.86 o
   9   1   3       31.12      134.15     35.63 o
  10   1   3      406.28      514.09     63.15 o
  11   1   3     1497.46     1420.26     80.74 o
  12   1   3      106.58      175.44     55.15 o
  14   1   3       60.95      100.84     60.07 o
  15   1   3       74.05      195.29     98.27 o
  16   1   3       10.13      104.33     76.65 o
 -16   2   3      543.62      308.57     89.73 o
 -15   2   3      164.21      225.89     83.87 o
 -14   2   3       40.75      162.10     73.67 o
 -13   2   3       56.79      144.83     57.25 o
 -12   2   3       22.81      116.13     48.39 o
 -11   2   3       39.56      107.88     39.07 o
 -10   2   3     2286.53     2310.91     94.09 o
  -9   2   3       65.48      139.31     38.91 o
  -8   2   3     1966.68     1848.37    120.81 o
  -7   2   3      147.18      175.18     39.65 o
  -6   2   3     6379.07     6599.15    106.58 o
  -5   2   3       32.95       83.85     33.16 o
  -4   2   3    27743.74    27650.47    213.28 o
  -3   2   3     2693.66     2785.68     71.41 o
  -2   2   3    11339.27    11685.23    105.83 o
  -1   2   3      160.76      138.04     40.83 o
   0   2   3     7544.75     7432.90     89.07 o
   2   2   3    13430.51    13475.58    132.72 o
   3   2   3      290.11      414.46     57.56 o
   4   2   3     5433.08     5430.81     67.20 o
   5   2   3     2686.04     2996.37     63.61 o
   7   2   3     2302.92     2144.89     80.13 o
   8   2   3      761.54      730.08     64.09 o
   9   2   3     8590.40     8414.80    112.78 o
  10   2   3       33.30      107.00     35.92 o
  11   2   3     1269.51     1211.23     86.29 o
  12   2   3      261.97      227.08     66.03 o
  13   2   3     3089.86     3474.30    153.96 o
  14   2   3        4.34      135.98     80.14 o
  15   2   3     1007.51     1126.50    131.47 o
  16   2   3        4.90      124.20     80.99 o
 -16   3   3        1.93      123.84     77.68 o
 -15   3   3      410.62      381.74     81.26 o
 -14   3   3        6.19      103.74     54.89 o
 -13   3   3       41.89      120.62     51.80 o
 -12   3   3       51.82      153.70     62.65 o
 -11   3   3     8030.97     8157.82    174.47 o
 -10   3   3      199.73      136.98     42.19 o
  -9   3   3     4653.68     5179.85     94.31 o
  -8   3   3      124.94      109.12     37.47 o
  -7   3   3     4559.44     4231.59     98.24 o
  -6   3   3      975.77      736.97     59.60 o
  -5   3   3     9246.93     8511.28    192.24 o
  -4   3   3     1015.51      814.25     67.65 o
  -3   3   3    74319.55    76222.81    432.27 o
  -2   3   3    10365.22    10800.11    164.77 o
  -1   3   3    10017.59    10098.54    158.00 o
   0   3   3       20.46       65.20     19.57 o
   1   3   3      563.74      472.70     42.46 o
   2   3   3     3218.07     2921.37     73.26 o
   3   3   3     3945.89     3601.71     70.85 o
   4   3   3     2419.42     2662.15     79.08 o
   5   3   3     2539.49     2568.36     79.59 o
   6   3   3      372.35      312.14     35.88 o
   7   3   3      361.12      309.72     40.26 o
   8   3   3     1921.54     1996.10     73.33 o
   9   3   3     1030.65     1028.91     64.09 o
  10   3   3      102.82       94.42     34.35 o
  11   3   3       57.76       77.72     34.10 o
  12   3   3      122.91      165.96     55.24 o
  13   3   3       22.50      134.04     65.03 o
  14   3   3     2134.36     2038.88    176.75 o
  15   3   3        0.94      110.42     77.80 o
  16   3   3       12.19      138.17     83.44 o
 -16   4   3      715.49      575.13    112.41 o
 -15   4   3        8.51      111.03     56.65 o
 -14   4   3      312.47      180.75     56.33 o
 -13   4   3      129.69      153.60     61.47 o
 -12   4   3     4118.05     4237.21    155.95 o
 -10   4   3     1393.03     1541.95    113.82 o
  -9   4   3      115.33       94.05     51.47 o
  -8   4   3      442.21      297.08     36.34 o
  -7   4   3        0.40       72.32     30.42 o
  -6   4   3    17278.89    16173.06    200.49 o
  -5   4   3       54.77      188.15    103.30 o
  -4   4   3     3486.31     3925.35     99.31 o
  -3   4   3     8453.59     8308.46     78.90 o
  -2   4   3    41255.02    40110.97    174.51 o
  -1   4   3      894.18     1164.28    113.73 o
   0   4   3    15769.06    15984.43    111.76 o
   1   4   3     2265.35     2151.73     51.75 o
   2   4   3       20.36       93.49     33.35 o
   3   4   3      582.96      521.84     47.03 o
   4   4   3     1857.43     1940.86     60.73 o
   5   4   3     4119.73     4202.63     89.11 o
   7   4   3     3711.91     3681.00    120.54 o
   8   4   3      113.58      107.72     37.29 o
   9   4   3     4702.38     4525.10    119.82 o
  10   4   3     1388.47     1360.57     71.94 o
  11   4   3      981.76      928.54     90.68 o
  12   4   3        4.80      123.16     51.26 o
  13   4   3     1252.72     1227.78    105.13 o
  14   4   3      225.47      295.25     99.81 o
  15   4   3       86.94      144.92     94.46 o
  16   4   3       24.21      147.29     89.15 o
 -16   5   3        0.77       61.28     57.12 o
 -15   5   3      101.40      132.53     64.76 o
 -14   5   3       22.06      124.17     61.43 o
 -13   5   3     1313.39     1285.13    128.76 o
 -12   5   3        1.48       97.86     40.70 o
 -11   5   3      970.88      857.09    107.63 o
 -10   5   3        6.55       72.25     43.53 o
  -9   5   3     1736.46     1474.00     97.08 o
  -8   5   3       46.29       77.44     35.71 o
  -7   5   3     1171.05     1299.18    102.64 o
  -5   5   3      140.16      244.72     42.52 o
  -4   5   3      664.78      640.83     43.98 o
  -3   5   3    15978.66    16370.56     89.58 o
  -2   5   3     3860.54     3656.96     85.99 o
  -1   5   3     2480.74     2470.23     85.41 o
   0   5   3     5984.43     6412.77    145.74 o
   1   5   3     5250.50     5469.11     89.99 o
   2   5   3      483.55      435.16     44.62 o
   3   5   3      114.87      103.52     27.11 o
   4   5   3     2028.20     1901.81     75.41 o
   5   5   3     1864.04     2165.99     91.56 o
   6   5   3       55.68      168.79     39.61 o
   8   5   3     3528.69     3267.09    118.56 o
   9   5   3        1.72       98.14     40.34 o
  10   5   3     1996.89     1919.72    112.38 o
  11   5   3      116.20      139.96     47.31 o
  12   5   3     1280.43     1348.14    106.31 o
  13   5   3       14.06      122.01     50.01 o
  14   5   3     3094.84     3387.46    171.75 o
  15   5   3       28.26      186.41    110.36 o
 -16   6   3      325.30      322.13     94.50 o
 -15   6   3      447.62      365.24     80.42 o
 -14   6   3      578.35      478.37     84.25 o
 -13   6   3       39.52       69.48     44.91 o
 -12   6   3      880.81      794.16     93.87 o
 -11   6   3      415.27      367.68     77.05 o
 -10   6   3       62.65       93.33     46.64 o
  -9   6   3      236.08      251.04     61.42 o
  -8   6   3      506.73      285.77     71.75 o
  -7   6   3     1591.68     1438.76     89.80 o
  -6   6   3      853.89      991.76     66.26 o
  -5   6   3      247.81      199.31     34.32 o
  -4   6   3     2456.22     2503.53     62.56 o
  -3   6   3        8.98       40.84     18.87 o
  -2   6   3        7.03       83.53     38.72 o
  -1   6   3     2104.98     2291.98     94.97 o
   0   6   3     3951.19     4167.86    102.56 o
   1   6   3     2293.44     2388.48     74.91 o
   2   6   3     2862.72     2522.09     92.92 o
   3   6   3       65.23       78.78     35.46 o
   4   6   3      240.44      282.97     41.79 o
   5   6   3     4232.06     4226.13    103.71 o
   6   6   3        4.36       29.72     24.15 o
   8   6   3      416.61      572.58     64.91 o
   9   6   3       76.66      180.84     45.52 o
  10   6   3      516.07      403.24     67.13 o
  11   6   3     1364.70     1496.25     97.62 o
  13   6   3      831.26     1053.79    113.03 o
  14   6   3        0.31      118.51     68.11 o
  15   6   3     1354.21     1694.47    212.47 o
 -15   7   3       26.10      106.58     56.51 o
 -14   7   3       39.05      112.92     52.76 o
 -13   7   3      125.29      207.84     63.33 o
 -12   7   3      441.81      346.11     71.73 o
 -11   7   3      543.09      830.81    120.50 o
 -10   7   3      431.05      388.77     66.90 o
  -9   7   3       82.38      322.62    150.03 o
  -8   7   3      669.62      631.90     86.11 o
  -7   7   3      298.15      343.68     56.62 o
  -6   7   3     1081.94      995.00     73.09 o
  -5   7   3     2659.53     2509.03     96.50 o
  -4   7   3      470.03      380.30     37.83 o
  -3   7   3      216.34      213.31     44.83 o
  -2   7   3     3280.83     3632.28     72.13 o
  -1   7   3       17.11      112.66     33.68 o
   0   7   3      241.41      321.37     37.87 o
   1   7   3      683.07      935.54     55.99 o
   2   7   3     5307.45     5095.95    123.14 o
   3   7   3       36.40       95.69     30.68 o
   4   7   3     2381.54     2773.35     85.45 o
   5   7   3     1691.15     1540.97     69.73 o
   6   7   3     2286.08     2320.86     86.75 o
   7   7   3     1725.10     1781.19     81.59 o
   8   7   3     2088.30     1878.32     88.23 o
  10   7   3     1323.44     1336.84     98.04 o
  11   7   3      146.27      198.01     58.18 o
  12   7   3      119.14      290.27     77.22 o
  13   7   3      125.74      191.98     78.04 o
  14   7   3       49.63       87.40     65.68 o
  15   7   3       13.25      100.91     74.79 o
 -15   8   3       61.66      148.57     80.04 o
 -14   8   3       59.52      189.10     65.50 o
 -13   8   3      317.62      264.48     68.06 o
 -12   8   3      101.91      124.16     45.49 o
 -11   8   3       97.71       92.86     39.75 o
 -10   8   3      171.57      166.26     64.63 o
  -9   8   3      252.95      233.30     55.36 o
  -8   8   3      334.04      380.53     60.38 o
  -7   8   3       97.14      120.91     35.63 o
  -6   8   3      167.40      172.24     54.02 o
  -5   8   3       63.52       26.69     25.25 o
  -4   8   3     1438.14     1419.03     73.19 o
  -3   8   3      118.52      241.12     49.70 o
  -1   8   3      178.97      240.77     35.99 o
   0   8   3     3041.86     3009.18     72.83 o
   1   8   3      116.09      137.52     32.23 o
   2   8   3     6430.02     5710.93     99.34 o
   3   8   3      942.14      958.59     55.07 o
   4   8   3     4953.12     4626.60     97.06 o
   5   8   3      260.38      154.25     40.42 o
   6   8   3      104.83      194.34     43.97 o
   7   8   3      556.13      528.54     66.12 o
   8   8   3       42.65       82.71     44.60 o
   9   8   3      289.08      154.44     79.77 o
  10   8   3      818.63      653.75     84.05 o
  11   8   3      178.58      201.63     63.17 o
  12   8   3      385.90      513.77    124.06 o
  13   8   3       54.02      180.28     83.87 o
  14   8   3       94.03      134.94     72.46 o
  15   8   3      910.94      853.41    135.37 o
 -15   9   3     2194.03     2071.56    180.42 o
 -14   9   3       38.60      275.54    119.74 o
 -13   9   3      397.28      512.07     98.40 o
 -10   9   3      397.31      362.02     57.98 o
  -9   9   3     3975.32     3840.98    133.66 o
  -8   9   3        7.94      118.80     42.24 o
  -7   9   3       36.31       98.82     52.52 o
  -6   9   3       30.22       60.67     43.24 o
  -5   9   3     2526.22     2618.70    140.69 o
  -4   9   3      454.27      471.80     59.29 o
  -3   9   3     2538.43     2573.22     83.13 o
  -2   9   3     1587.07     1638.62     86.53 o
   0   9   3     4065.90     4293.68     80.64 o
   1   9   3      631.70      478.24     40.83 o
   2   9   3      867.56      886.48     73.22 o
   3   9   3     2494.82     2556.80    125.37 o
   4   9   3     6006.52     5280.96    113.71 o
   5   9   3      334.79      257.88     72.01 o
   6   9   3      434.89      546.01     84.90 o
   7   9   3      479.42      485.31     77.66 o
   8   9   3      560.24      413.41     78.34 o
   9   9   3      370.79      256.47     73.69 o
  10   9   3     8301.71     8606.36    169.65 o
  11   9   3      866.13      701.21    103.89 o
  12   9   3      407.73      298.16     88.02 o
  13   9   3       39.23      101.47     71.38 o
  14   9   3       35.06       99.74     72.25 o
  15   9   3        4.73       98.56     91.72 o
 -15  10   3        7.72      154.42     90.13 o
 -14  10   3     4319.59     5092.77    227.71 o
 -13  10   3        0.92      190.58     83.25 o
 -12  10   3      280.58      200.00     65.33 o
 -11  10   3      125.81      131.73     51.26 o
 -10  10   3     3048.95     3270.47    149.58 o
  -9  10   3      105.77      110.11     41.72 o
  -8  10   3     8242.11     7565.70    164.67 o
  -7  10   3       36.27       87.54     44.87 o
  -6  10   3     2921.57     2380.47    175.42 o
  -5  10   3       16.62       68.16     23.53 o
  -4  10   3    21626.09    21460.41    268.38 o
  -3  10   3      985.76      892.41     70.86 o
  -2  10   3     9367.93     8188.82     95.43 o
  -1  10   3     2738.62     2583.98     87.40 o
   0  10   3    10133.49    11356.22    129.16 o
   1  10   3      218.13      169.11     36.44 o
   2  10   3       72.24      117.76     35.09 o
   3  10   3      828.99      889.78     58.68 o
   4  10   3     5270.27     4426.21    167.93 o
   5  10   3       12.50       72.59     30.61 o
   6  10   3       69.45      141.66     36.13 o
   7  10   3     3643.49     3619.78    137.99 o
   8  10   3     2930.66     3077.86    116.63 o
   9  10   3      184.10      351.28     72.98 o
  10  10   3      467.46      476.52     71.33 o
  11  10   3      243.19      211.51     73.39 o
  12  10   3       24.32      137.72     70.67 o
  13  10   3      243.69      220.43     86.54 o
  14  10   3      133.51      132.02     69.97 o
 -14  11   3      113.45      287.84    112.03 o
 -13  11   3     2212.97     1989.22    159.90 o
 -12  11   3      170.12      224.84     94.65 o
 -11  11   3      270.52      292.59     89.13 o
 -10  11   3        9.46      105.60     52.79 o
  -9  11   3        5.45      119.93     47.97 o
  -8  11   3      125.97      172.72     60.98 o
  -7  11   3       97.14      189.17     59.04 o
  -6  11   3        0.05      129.24     52.68 o
  -5  11   3     2482.00     2025.79    155.20 o
  -3  11   3      344.48      524.63     94.05 o
  -2  11   3     4575.52     4629.71     77.66 o
   0  11   3        0.01       46.18     24.53 o
   1  11   3       15.00       82.94     27.92 o
   2  11   3       72.41       97.26     33.10 o
   3  11   3     4400.67     4174.12     92.77 o
   5  11   3      938.48      944.67     96.55 o
   6  11   3     4852.31     5034.37    146.68 o
   7  11   3      774.69      848.78     89.51 o
   8  11   3      811.25      911.09    139.34 o
   9  11   3      550.81      452.66     76.15 o
  10  11   3     1627.32     1371.42    129.29 o
  11  11   3      252.21      304.88     84.19 o
  12  11   3     4316.72     4524.18    185.12 o
  13  11   3      329.88      355.13    115.62 o
  14  11   3      134.89      128.48     77.29 o
 -14  12   3      138.83      109.25     77.46 o
 -13  12   3      181.44      241.24    102.94 o
 -12  12   3     1050.32     1132.91    164.71 o
 -11  12   3       88.33      148.18     81.88 o
 -10  12   3      662.77      661.54    137.83 o
  -9  12   3       47.07      278.47    112.69 o
  -8  12   3     3381.37     3313.76    265.21 o
  -7  12   3      768.13      783.59    121.63 o
  -6  12   3     2651.45     2750.85    245.31 o
  -5  12   3       33.48      100.07     37.48 o
  -4  12   3     5183.57     4547.23    122.56 o
  -3  12   3       42.37      165.91     48.05 o
  -2  12   3     6297.97     6230.05    107.26 o
  -1  12   3     2033.72     2005.51     74.97 o
   0  12   3     7335.07     6631.10    122.77 o
   1  12   3     1586.65     1591.53     70.21 o
   2  12   3      135.43      226.64     67.05 o
   3  12   3     1685.17     1781.40     92.41 o
   4  12   3       32.01       56.08     32.24 o
   5  12   3      720.48      671.93     96.23 o
   6  12   3     2815.15     2565.98    112.52 o
   7  12   3     2041.58     2015.89    179.01 o
   8  12   3      496.97      522.83    113.79 o
   9  12   3      118.17      209.94     62.50 o
  10  12   3      166.80      314.60    114.85 o
  11  12   3     1183.43     1379.27    143.31 o
  12  12   3      666.24      575.06    118.16 o
  13  12   3      364.17      444.97    114.66 o
  14  12   3      192.37      218.59     96.68 o
 -14  13   3       98.54      127.24     76.62 o
 -13  13   3      210.54      389.35    110.63 o
 -12  13   3       76.20      110.39     68.74 o
 -11  13   3      442.96      627.19    131.62 o
 -10  13   3      171.12      178.38     90.98 o
  -9  13   3     2585.18     2784.15    178.41 o
  -8  13   3      731.61     1038.41    133.19 o
  -7  13   3     1813.57     1642.14    145.05 o
  -6  13   3      456.23      505.33     92.06 o
  -5  13   3     3501.71     3195.68    138.20 o
  -4  13   3      163.21      218.82     49.05 o
  -3  13   3    15175.02    15895.06    172.86 o
  -2  13   3      372.89      354.92     43.04 o
  -1  13   3      240.04      230.80     47.10 o
   0  13   3     5795.57     5892.81    121.23 o
   1  13   3       27.15       91.24     37.75 o
   2  13   3       11.93      108.40     45.48 o
   3  13   3      164.96       97.65     35.83 o
   4  13   3     1558.70     1795.62     95.31 o
   5  13   3     1525.58     1544.79    101.52 o
   6  13   3    14510.06    15821.14    237.90 o
   7  13   3       55.59       62.79     43.95 o
   8  13   3      386.62      295.30     85.04 o
  10  13   3       33.31      303.69    111.14 o
  11  13   3      490.18      427.48    103.18 o
  12  13   3     1449.20     1675.23    147.23 o
  13  13   3      224.53      236.61    101.40 o
 -13  14   3      281.07      360.68    115.01 o
 -12  14   3     1801.44     1709.89    157.37 o
 -11  14   3      284.83      352.20     93.10 o
 -10  14   3       79.63      314.68    102.25 o
  -9  14   3      501.43      514.67    101.03 o
  -8  14   3     2152.31     2267.07    167.60 o
  -7  14   3       56.34      114.95     53.85 o
  -6  14   3     4736.92     4649.21    193.69 o
  -5  14   3     1454.61     1313.46    157.14 o
  -4  14   3       49.83      133.71     39.96 o
  -3  14   3     5515.91     5078.82    133.93 o
  -2  14   3       71.78      229.89     81.34 o
  -1  14   3     2173.01     1967.73    105.83 o
   0  14   3     2609.24     2255.18     82.99 o
   1  14   3     1280.39     1148.40     68.92 o
   2  14   3      798.05      870.44    120.33 o
   3  14   3       14.04      140.91     58.09 o
   4  14   3     2249.08     2238.14     95.14 o
   5  14   3     2305.41     2147.49    110.11 o
   6  14   3     3350.61     3586.93    174.70 o
   7  14   3     3566.71     3446.72    125.72 o
   8  14   3      148.28      120.31     47.49 o
  10  14   3      509.07      517.20    151.21 o
  11  14   3     2212.45     2407.86    301.81 o
  12  14   3        4.81      178.86     83.71 o
  13  14   3      540.40      475.69    108.49 o
 -13  15   3       29.57      154.19     76.30 o
 -12  15   3       47.70      161.78     86.61 o
 -11  15   3      452.42      627.59    123.89 o
 -10  15   3       78.83      228.31     98.22 o
  -9  15   3     1436.25     1255.13    137.51 o
  -8  15   3       63.64      169.22     73.19 o
  -7  15   3      484.69      611.87    120.30 o
  -6  15   3      141.00      119.78     62.88 o
  -5  15   3       94.00      124.36     55.30 o
  -4  15   3     3367.77     3529.56    150.50 o
  -3  15   3    16237.51    18139.96    197.96 o
  -2  15   3     2718.75     2766.68    131.69 o
  -1  15   3     3094.09     2881.01    121.25 o
   0  15   3     2522.80     2407.38     87.13 o
   1  15   3      646.94      613.76     60.31 o
   2  15   3      709.88      657.24     70.42 o
   3  15   3     1441.92     1431.00    114.17 o
   4  15   3       23.65      100.41     39.68 o
   5  15   3     4708.98     4505.21    132.89 o
   6  15   3      196.41      234.92     58.94 o
   7  15   3       50.75       97.56     42.68 o
   8  15   3       24.17       67.56     42.52 o
   9  15   3      799.00     1158.62    167.32 o
  10  15   3      732.60      944.43    144.38 o
  11  15   3       25.66      239.25     97.81 o
  12  15   3      676.38      637.36    119.69 o
  13  15   3        9.94      174.88    104.12 o
 -12  16   3      456.79      381.97    121.82 o
 -11  16   3       45.44      210.22     80.25 o
 -10  16   3       19.14       95.75     80.77 o
  -9  16   3      189.52      156.84     86.88 o
  -8  16   3     4952.83     5275.38    340.61 o
  -7  16   3      186.94      227.55     75.21 o
  -6  16   3     5011.81     4898.95    191.93 o
  -5  16   3       19.02      188.36     96.25 o
  -4  16   3      703.87      429.20     90.67 o
  -3  16   3     2028.39     2119.59    205.30 o
  -2  16   3     1082.94      927.61     99.79 o
  -1  16   3     2646.30     2563.79    154.78 o
   0  16   3    10666.59    10287.92    171.80 o
   1  16   3     2506.29     2462.76    100.15 o
   2  16   3       80.47      126.04     45.41 o
   3  16   3      417.70      364.01     62.38 o
   4  16   3       99.20       95.65     33.25 o
   5  16   3     2661.98     2583.45    130.65 o
   6  16   3      106.64       91.97     37.52 o
   7  16   3      483.12      462.83     70.36 o
   8  16   3      579.80      304.95    133.98 o
   9  16   3      636.58      827.44    125.49 o
  10  16   3        2.88      156.60     71.18 o
  11  16   3     1708.23     1925.87    254.78 o
  12  16   3       11.96      209.69     88.71 o
 -12  17   3        6.87      196.22    100.29 o
 -11  17   3       41.20      172.22     89.24 o
 -10  17   3       80.12      175.14     90.30 o
  -9  17   3     2568.24     2677.43    201.04 o
  -7  17   3     1597.57     1717.38    155.62 o
  -6  17   3      398.84      560.15    109.43 o
  -5  17   3     3041.96     3084.04    226.92 o
  -4  17   3      627.09      866.47    207.56 o
  -3  17   3       39.76      201.38     62.58 o
  -2  17   3      660.53      649.15     96.70 o
  -1  17   3      587.77      717.34     97.64 o
   0  17   3     5018.59     4527.68    138.44 o
   1  17   3        0.48       96.26     46.10 o
   2  17   3      107.23      175.94     53.04 o
   3  17   3        0.71       82.95     39.21 o
   4  17   3      884.41      903.28     97.91 o
   5  17   3       13.91      121.75     49.43 o
   6  17   3      339.85      210.85     60.09 o
   7  17   3     1212.23     1010.49    122.85 o
   8  17   3     2141.96     2002.34    298.93 o
  10  17   3     1129.26     1063.24    137.89 o
  11  17   3      116.07      118.11     76.63 o
 -11  18   3       13.07      183.97     92.42 o
 -10  18   3      645.98      539.24    110.51 o
  -9  18   3       25.31      145.13     83.62 o
  -8  18   3      440.06      481.40     98.57 o
  -7  18   3      108.46      100.69     69.57 o
  -6  18   3     4960.44     4770.79    204.96 o
  -5  18   3     1754.13     1531.57    160.89 o
  -4  18   3      946.12     1142.39    159.62 o
  -3  18   3      270.58      343.69     79.88 o
  -2  18   3     3484.42     3431.51    142.26 o
   0  18   3     1422.60     1287.14    100.41 o
   1  18   3      567.39      432.91     74.07 o
   2  18   3      371.03      327.86     84.37 o
   3  18   3      259.12      263.29     73.05 o
   4  18   3      264.90      281.13     67.00 o
   5  18   3      544.40      649.36     80.11 o
   6  18   3      699.30      474.04     69.32 o
   7  18   3      447.94      384.56    118.15 o
   8  18   3      488.76      501.85    127.47 o
   9  18   3     3295.75     3951.05    278.50 o
  10  18   3      342.93      312.16    103.52 o
  11  18   3      949.35      944.25    165.30 o
 -10  19   3      358.97      349.54    102.07 o
  -9  19   3       62.10      112.98     70.31 o
  -8  19   3      221.28      271.07     97.66 o
  -7  19   3     3131.73     2992.65    306.68 o
  -6  19   3        3.71      159.62     69.28 o
  -5  19   3      681.98      843.28    125.67 o
  -4  19   3     1386.38     1316.76    155.51 o
  -3  19   3        9.79       86.81     44.34 o
  -1  19   3      797.52      817.30    142.15 o
   0  19   3        1.91      105.37     41.41 o
   1  19   3       54.60      105.68     49.35 o
   2  19   3      922.80      808.41     91.12 o
   3  19   3        1.49       73.04     63.97 o
   4  19   3      282.36      269.46     92.03 o
   5  19   3        9.64       90.99     53.55 o
   6  19   3      220.73      279.84     69.96 o
   7  19   3      328.01      212.78     73.29 o
   8  19   3     2008.55     2208.99    186.87 o
  10  19   3      996.41     1056.92    182.24 o
 -10  20   3      614.67      494.07    113.66 o
  -9  20   3       16.37      119.59     92.24 o
  -8  20   3     2873.05     3272.36    198.35 o
  -7  20   3      228.63      310.68    100.76 o
  -6  20   3      292.27      399.72     98.25 o
  -5  20   3        4.70      197.25     86.78 o
  -4  20   3     1164.47     1117.61    136.36 o
  -3  20   3      179.21      196.34     74.97 o
  -2  20   3      233.75      232.09     68.72 o
  -1  20   3      290.10      332.23     81.45 o
   0  20   3      733.39      746.30    104.97 o
   1  20   3      205.38      171.58     48.08 o
   2  20   3      527.17      489.06     85.97 o
   3  20   3      610.69      459.33     79.61 o
   4  20   3       12.72      125.32     55.53 o
   5  20   3       67.82      106.52     58.72 o
   6  20   3      268.99      251.38     93.78 o
   7  20   3      180.57      153.91     95.03 o
   8  20   3       78.50      381.75    202.89 o
   9  20   3     2475.93     2807.90    205.09 o
  -9  21   3      269.78      281.74    108.46 o
  -8  21   3      138.76      151.94     78.19 o
  -7  21   3      144.00      107.86     85.14 o
  -6  21   3      241.96      196.90     96.61 o
  -5  21   3      394.16      424.14     99.36 o
  -4  21   3      136.62      206.85     76.23 o
  -3  21   3       42.05      120.70     60.38 o
  -2  21   3      270.31      285.42     81.46 o
  -1  21   3        0.74      124.66     64.33 o
   1  21   3       66.34      110.57     61.88 o
   2  21   3        0.80       59.15     47.45 o
   3  21   3      297.16      257.10     67.69 o
   4  21   3      734.06      649.18     97.67 o
   5  21   3       21.33       97.83     53.69 o
   6  21   3      425.15      440.49    131.91 o
   7  21   3      317.60      136.13    106.63 o
   8  21   3      263.27      532.11    191.90 o
  -8  22   3       53.81      237.86    110.03 o
  -7  22   3       18.22      177.08    100.81 o
  -6  22   3      361.36      256.32     93.18 o
  -5  22   3       87.32      291.92    100.80 o
  -4  22   3      128.44      231.88     85.98 o
  -3  22   3      115.51      159.98     65.22 o
  -2  22   3      812.38      658.35    101.84 o
  -1  22   3      321.08      399.31    102.41 o
   0  22   3       20.70      136.70     76.16 o
   1  22   3       81.57      222.83    101.12 o
   2  22   3        4.22      134.57     73.62 o
   3  22   3      121.26       77.58     53.42 o
   4  22   3       12.55       92.37     54.63 o
   5  22   3      438.87      543.17    142.00 o
   6  22   3      461.11      374.78    154.01 o
   7  22   3     1312.39     1207.15    350.86 o
  -6  23   3        1.38       97.48     72.09 o
  -5  23   3     1635.22     1882.45    164.18 o
  -4  23   3        1.21      163.84     82.93 o
  -3  23   3       80.57      236.84     91.49 o
  -2  23   3      135.13      251.84     93.31 o
  -1  23   3       54.14      123.55     75.32 o
   0  23   3       22.65      131.15     90.41 o
   1  23   3       47.24      158.20     98.40 o
   2  23   3       44.18      115.19     56.70 o
   3  23   3      137.90      114.39     64.74 o
   4  23   3       55.47      168.44    100.12 o
   5  23   3        4.36      182.88    126.09 o
   6  23   3      277.85      268.59    150.59 o
  -4  24   3       83.40      216.77    111.23 o
  -3  24   3      175.29      187.57    100.50 o
  -2  24   3      438.94      440.38    105.54 o
  -1  24   3        0.63       93.94     86.19 o
   0  24   3       22.85      163.20    104.23 o
   1  24   3       19.90      144.04     99.07 o
   2  24   3       13.77       97.53     74.22 o
   3  24   3      124.46      139.58     90.79 o
   4  24   3       98.61      188.45    127.64 o
  -1  25   3      407.47      346.00    124.50 o
   0  25   3      541.69      368.09    121.58 o
 -16   0   4       90.96       92.40     95.70 o
 -14   0   4        9.69      119.73    173.06 o
 -12   0   4      206.30      191.11     76.93 o
 -10   0   4       59.16      146.47     65.92 o
  -8   0   4      590.11      645.97    127.01 o
  -6   0   4     9075.08    10227.72    181.02 o
  -4   0   4    16009.20    15677.61    241.40 o
  -2   0   4     2603.13     2227.23     78.14 o
   0   0   4   167205.94   163981.31   1094.88 o
   2   0   4    29615.62    28766.96    279.50 o
   4   0   4    19185.70    21472.31    270.56 o
   6   0   4     1731.41     1577.41     74.50 o
   8   0   4    14282.69    15147.15    196.20 o
  12   0   4        0.33      129.40     71.55 o
  14   0   4      145.05      152.29    124.36 o
  16   0   4      422.11      445.20    183.68 o
 -16   1   4       17.28      217.88     88.06 o
 -15   1   4      110.96      175.15     76.49 o
 -14   1   4      841.28      875.52    157.94 o
 -13   1   4       71.05      107.85     55.50 o
 -12   1   4       79.18      238.68     69.85 o
 -11   1   4      236.15      310.27     63.42 o
 -10   1   4     4316.15     4347.80    157.22 o
  -9   1   4       77.97      116.67     40.72 o
  -8   1   4      528.43      469.00     68.49 o
  -7   1   4     6413.00     6332.35    111.71 o
  -6   1   4     1541.32     1338.28     76.33 o
  -5   1   4    12506.92    13090.90    138.84 o
  -4   1   4     2569.25     2611.18    146.46 o
  -3   1   4     6114.67     5917.22     87.48 o
  -2   1   4       19.79       59.75     26.83 o
  -1   1   4      197.84      170.28     53.91 o
   0   1   4    11267.89    11031.89    137.56 o
   1   1   4     8171.11     8270.65     90.45 o
   2   1   4      277.22      207.41     36.73 o
   3   1   4     9923.46    10294.43    137.03 o
   6   1   4       20.71       70.04     21.69 o
   7   1   4     2869.28     2775.94     73.24 o
   8   1   4      241.66      245.00     42.39 o
   9   1   4     1277.98     1315.12     64.86 o
  10   1   4      265.23      232.74     40.65 o
  11   1   4     9471.24     9419.90    155.59 o
  12   1   4      267.71      217.60     54.05 o
  13   1   4       54.99       96.68     52.88 o
  14   1   4     1514.76     1457.54    147.92 o
  15   1   4      231.42      301.23     93.54 o
  16   1   4      131.18      234.59     98.39 o
 -16   2   4       23.32      134.06     80.94 o
 -15   2   4      901.03     1086.39    153.39 o
 -14   2   4       35.61      219.13     86.47 o
 -12   2   4      436.40      549.55     89.97 o
 -11   2   4      247.91      285.32     59.14 o
 -10   2   4     2092.19     2444.69    108.94 o
  -9   2   4      396.12      497.43     90.93 o
  -8   2   4       67.24      115.56     39.12 o
  -7   2   4    10174.63    10619.14    134.97 o
  -6   2   4        8.58       88.03     36.56 o
  -5   2   4     4381.43     4876.37    100.77 o
  -4   2   4      243.33      151.03     33.18 o
  -3   2   4     4555.39     4586.92    108.44 o
  -2   2   4     3544.73     3106.73    102.36 o
   0   2   4    23828.82    23004.36    170.94 o
   1   2   4      237.12      343.84     49.46 o
   2   2   4     2080.87     2474.33     85.19 o
   3   2   4      621.11      675.37     53.89 o
   4   2   4       44.20       64.02     29.83 o
   5   2   4       34.96       77.41     25.93 o
   7   2   4       79.43      187.22     61.06 o
   8   2   4       78.33      119.73     33.56 o
   9   2   4      851.63      881.33     81.13 o
  10   2   4       85.17      183.76     59.48 o
  11   2   4     1373.36     1487.97     89.45 o
  12   2   4        3.05      132.37     53.61 o
  13   2   4      437.51      306.96     74.19 o
  14   2   4     2160.13     2411.34    171.69 o
  15   2   4      569.51      448.54    115.48 o
  16   2   4        1.03      121.48     87.32 o
 -16   3   4      212.54      191.79     78.08 o
 -15   3   4       59.17      229.74     74.41 o
 -14   3   4     1116.93      888.14    101.76 o
 -13   3   4      283.04      326.52     80.33 o
 -12   3   4      477.55      400.00     70.62 o
 -11   3   4      156.67      202.28     58.82 o
 -10   3   4     5097.78     4793.28    149.16 o
  -9   3   4     1452.42     1356.28     80.11 o
  -8   3   4      143.99      244.88     57.96 o
  -7   3   4     1574.96     1769.41     79.51 o
  -6   3   4     1608.41     1981.11     84.12 o
  -5   3   4     7220.41     6755.35    135.48 o
  -2   3   4     1625.09     1663.41    126.35 o
  -1   3   4       51.65      176.57     52.51 o
   0   3   4      877.22      731.16     48.84 o
   1   3   4      580.27      574.21     46.25 o
   2   3   4     4437.40     4163.85    106.19 o
   3   3   4     3094.98     3087.62    115.86 o
   4   3   4      675.11      555.98     45.50 o
   5   3   4     2243.36     2450.70     94.78 o
   6   3   4      661.27      578.53     65.87 o
   7   3   4      246.66      189.11     34.83 o
   8   3   4       58.65      107.67     33.12 o
   9   3   4     1319.38     1571.18     73.80 o
  10   3   4      245.49      304.94     55.69 o
  11   3   4     5577.31     6125.40    122.18 o
  12   3   4        0.00      146.16     65.72 o
  13   3   4     1023.43     1115.40    122.73 o
  14   3   4      371.87      213.51     67.17 o
  15   3   4      479.14      348.63     99.05 o
 -16   4   4       89.71       80.87     61.76 o
 -15   4   4        4.06       81.93     54.91 o
 -14   4   4        3.16       75.41     52.76 o
 -13   4   4      161.83      198.93     56.26 o
 -12   4   4       69.00      158.02     65.34 o
 -11   4   4       80.16      188.60     59.89 o
 -10   4   4     1672.92     1269.69    127.63 o
  -9   4   4     4245.39     4188.04    136.22 o
  -7   4   4      592.45      497.69     53.87 o
  -6   4   4     3157.29     3108.70     98.15 o
  -5   4   4      439.27      429.45     65.95 o
  -4   4   4       11.77       57.07     27.31 o
  -1   4   4      524.47      545.94     70.04 o
   0   4   4    14385.10    13083.47    127.50 o
   1   4   4     3852.76     3560.39     87.12 o
   2   4   4    47815.94    50341.78    189.31 o
   3   4   4        6.32       38.60     15.42 o
   5   4   4      768.55      659.25     51.86 o
   6   4   4     2751.26     2806.07    112.80 o
   7   4   4      147.96      138.27     40.00 o
   8   4   4     1657.92     1416.62     80.92 o
   9   4   4       66.85      197.45     45.72 o
  10   4   4      440.14      592.18     94.60 o
  11   4   4       66.75       84.12     42.12 o
  12   4   4       93.52      326.88     90.92 o
  13   4   4      113.08      169.80     65.23 o
  14   4   4      280.34      270.30     99.02 o
  15   4   4      494.33      590.12    131.84 o
 -16   5   4        6.02      108.09     73.52 o
 -15   5   4      145.79      143.40     67.89 o
 -14   5   4       20.26      124.64     52.75 o
 -13   5   4      415.15      363.54     71.97 o
 -12   5   4     1074.27     1022.81     93.53 o
 -11   5   4       98.64      109.27     49.16 o
 -10   5   4      178.42       84.79     47.74 o
  -9   5   4     6197.26     6019.27    148.84 o
  -8   5   4      140.14      117.77     34.80 o
  -7   5   4    10932.64    10705.08    149.09 o
  -6   5   4      694.87      655.04     67.44 o
  -5   5   4     2052.74     1867.16     65.35 o
  -4   5   4     3984.35     3656.90     67.07 o
  -2   5   4      527.96      393.12     51.48 o
  -1   5   4     4280.96     3790.03    143.88 o
   0   5   4     1997.30     1647.02     74.69 o
   1   5   4      358.01      419.04     37.61 o
   2   5   4       32.87       69.52     19.24 o
   3   5   4     9168.70     8811.67     70.20 o
   4   5   4       51.74       67.12     24.88 o
   5   5   4    17090.33    17819.14    157.22 o
   6   5   4      448.28      429.25     44.63 o
   7   5   4     2406.58     2587.20     87.93 o
   8   5   4       51.35      121.21     39.18 o
   9   5   4     4472.93     4421.20    174.12 o
  10   5   4      124.13      185.57     51.16 o
  11   5   4       33.95      171.46     61.52 o
  12   5   4      731.56      737.22    131.83 o
  13   5   4     1696.07     1745.87    135.22 o
  14   5   4      106.63      142.35     90.39 o
  15   5   4     2423.50     2419.67    239.08 o
 -15   6   4      385.64      280.17     80.00 o
 -13   6   4       12.41      133.92     58.36 o
 -12   6   4      363.45      446.07    126.98 o
 -11   6   4      195.26      274.69     71.07 o
 -10   6   4      319.68      196.36     60.65 o
  -9   6   4     8830.92     8971.71    161.62 o
  -8   6   4     1813.41     1807.95    101.11 o
  -7   6   4     6705.11     6674.88    133.18 o
  -6   6   4     2114.57     1985.34     55.13 o
  -4   6   4    22210.79    23085.23    206.93 o
  -3   6   4     2536.57     2517.67    114.60 o
  -2   6   4     2778.68     2401.60     93.32 o
  -1   6   4     3274.06     3322.53    158.83 o
   0   6   4     1261.81     1168.32     83.21 o
   1   6   4      557.13      528.31     49.82 o
   2   6   4    23930.17    24801.58    215.56 o
   3   6   4      228.66      268.70     32.30 o
   4   6   4     5377.27     5187.53     87.40 o
   6   6   4     1800.27     1778.90     66.71 o
   7   6   4       32.18      100.48     48.45 o
   8   6   4    13602.94    13873.25    185.13 o
   9   6   4       96.38      151.74     44.79 o
  10   6   4      549.57      565.81    124.05 o
  11   6   4        9.34      139.14     66.63 o
  12   6   4      496.28      746.63    136.75 o
  13   6   4     1284.91     1166.53    159.68 o
  14   6   4     1704.02     1503.33    163.22 o
  15   6   4      440.79      340.23    167.81 o
 -15   7   4        0.76      164.56     86.98 o
 -14   7   4       27.44      163.60     59.76 o
 -13   7   4      135.62      194.97     56.68 o
 -12   7   4     3499.01     3116.70    129.27 o
 -11   7   4      136.45      212.12     50.58 o
 -10   7   4      853.11      771.96     97.04 o
  -9   7   4     2356.48     2233.93    158.26 o
  -8   7   4       50.68      114.08     39.45 o
  -7   7   4     2442.63     2303.41     94.08 o
  -6   7   4     2966.07     2792.15    102.49 o
  -5   7   4      650.89      611.73     39.44 o
  -4   7   4     2126.83     1912.97     49.31 o
  -3   7   4    12890.07    13144.78    405.66 o
  -2   7   4     1228.11     1049.50     81.62 o
  -1   7   4    25135.90    26525.81    236.38 o
   0   7   4      461.80      543.07     73.35 o
   1   7   4    17260.29    16707.46    122.62 o
   2   7   4     1995.23     1856.36     58.42 o
   4   7   4      432.19      506.40     87.30 o
   5   7   4    21295.52    20891.53    140.87 o
   7   7   4     7426.38     7986.20    113.21 o
   8   7   4      127.22      125.81     45.48 o
   9   7   4     3729.53     3851.68    101.81 o
  10   7   4       86.82      136.95     53.79 o
  11   7   4     1156.08     1006.44    138.93 o
  12   7   4      859.58      532.83    132.43 o
  13   7   4      156.64      293.76     79.16 o
  14   7   4       19.06       62.47     56.89 o
  15   7   4       11.92      103.49     77.42 o
 -15   8   4      976.82      894.60    135.33 o
 -14   8   4      115.76      183.64     77.71 o
 -13   8   4     1133.95     1029.02    159.24 o
 -12   8   4      620.45      447.05     73.48 o
 -11   8   4       47.53      140.44     47.15 o
 -10   8   4     1154.72     1041.11     90.21 o
  -9   8   4     4071.08     3792.75    118.91 o
  -8   8   4      450.51      406.33     59.36 o
  -7   8   4     1658.14     2093.87    124.48 o
  -6   8   4     6312.41     6555.61    201.92 o
  -5   8   4     4538.64     4299.81     75.52 o
  -4   8   4     1466.14     1229.29     90.42 o
  -3   8   4      904.17     1177.58    118.73 o
  -2   8   4     1812.47     1967.60     95.16 o
  -1   8   4      741.92      951.41     89.82 o
   0   8   4     7343.97     7952.46    167.10 o
   1   8   4     2574.59     2369.26     69.00 o
   2   8   4    20667.37    22104.28    149.06 o
   3   8   4      353.93      282.42     40.41 o
   4   8   4     4595.11     4613.28     84.70 o
   6   8   4    14235.20    14878.70    130.59 o
   8   8   4     4425.46     4477.12    131.52 o
   9   8   4      241.14      238.21     62.85 o
  10   8   4      947.18      686.06     95.74 o
  11   8   4      176.97      116.14     55.80 o
  12   8   4     2634.58     2543.84    228.53 o
  13   8   4      902.93      798.85    116.49 o
  14   8   4      772.52      530.67    152.58 o
  15   8   4       33.53       43.56     61.14 o
 -15   9   4        0.23      138.23     91.64 o
 -14   9   4       79.58      251.83    109.37 o
 -12   9   4     1292.40     1077.71    132.63 o
 -11   9   4       66.21       96.39     45.43 o
 -10   9   4     2848.22     3081.39    124.48 o
  -9   9   4       32.52       86.98     41.63 o
  -7   9   4     5905.38     6064.13    155.94 o
  -6   9   4     3531.44     3456.15    153.20 o
  -5   9   4     4915.61     4387.40    179.13 o
  -3   9   4      173.48       96.41     28.33 o
  -2   9   4      168.49      203.13     53.96 o
   0   9   4      175.15      184.94     46.32 o
   1   9   4       24.97       83.06     24.83 o
   2   9   4      128.81      214.94     43.28 o
   3   9   4    11812.66    10595.75    119.87 o
   4   9   4       32.81       55.78     30.99 o
   5   9   4     5815.95     5201.89    118.47 o
   6   9   4      443.32      449.73     50.05 o
   7   9   4     3818.61     4205.16     99.34 o
   8   9   4      102.71      246.22     62.27 o
   9   9   4      635.38      636.67     95.24 o
  10   9   4        6.45       84.50     59.90 o
  11   9   4     2658.25     2579.37    151.32 o
  12   9   4        0.08      123.42     61.68 o
  13   9   4      178.40      114.21     71.00 o
  14   9   4      932.74      821.15    156.21 o
 -15  10   4      139.81      236.56    114.14 o
 -13  10   4      405.29      294.42     94.10 o
 -12  10   4      146.93      227.68     96.04 o
 -11  10   4      170.66      267.01     90.82 o
 -10  10   4       45.49      142.76     67.12 o
  -9  10   4       13.35       83.05     48.74 o
  -8  10   4       11.46       87.29     43.66 o
  -7  10   4     4274.92     4492.67    175.23 o
  -6  10   4      369.17      275.97     55.14 o
  -5  10   4     1105.74      969.04     53.79 o
  -4  10   4     4354.14     4208.10    136.19 o
  -3  10   4      238.87      229.13     45.95 o
  -2  10   4     2924.65     2950.34    116.33 o
  -1  10   4       78.55      163.77     41.53 o
   0  10   4       99.20      127.03     32.30 o
   1  10   4      295.29      531.49    108.29 o
   2  10   4     1162.28     1320.94     72.42 o
   3  10   4       30.86      138.59     44.21 o
   4  10   4      266.13      449.88     86.31 o
   5  10   4      547.25      730.43    138.86 o
   6  10   4     3119.09     3024.59    147.43 o
   7  10   4      796.31      698.00     79.54 o
   8  10   4     3241.38     3597.93    180.89 o
   9  10   4        0.41       96.55     51.84 o
  10  10   4      232.93      192.34     64.11 o
  11  10   4      291.89      275.04     74.02 o
  12  10   4      191.63      288.51     97.42 o
  13  10   4      118.30      255.89     95.40 o
  14  10   4      430.45      313.90    113.53 o
 -14  11   4      225.19      233.41     96.44 o
 -13  11   4        6.41      200.18     93.00 o
 -12  11   4       95.83       72.05     61.24 o
 -11  11   4      127.89      360.22    101.25 o
 -10  11   4      405.16      572.70    115.78 o
  -9  11   4     1065.30     1523.32    193.89 o
  -8  11   4     3074.57     2801.05    176.73 o
  -7  11   4     3496.75     3484.63    178.76 o
  -6  11   4        3.99       99.15     42.48 o
  -5  11   4        3.82       61.41     23.27 o
  -4  11   4      546.75      443.96     51.75 o
  -3  11   4     5528.66     5975.33    171.96 o
  -2  11   4      272.32      455.99    116.15 o
  -1  11   4      856.24      984.08     89.09 o
   0  11   4      461.59      676.64     72.66 o
   1  11   4      139.08      176.28     43.86 o
   2  11   4      128.48      113.88     31.08 o
   3  11   4     3657.27     3543.51    171.87 o
   4  11   4     1823.30     1753.52    108.86 o
   5  11   4     6325.77     6027.33    195.34 o
   6  11   4        3.88      130.77     50.14 o
   7  11   4       76.58      146.73     37.64 o
   8  11   4      427.51      498.58     75.35 o
   9  11   4      450.18      627.57    102.31 o
  10  11   4      240.64      211.38     71.20 o
  11  11   4     2448.00     2624.94    161.84 o
  12  11   4       51.87      137.39     70.15 o
  13  11   4      273.74      295.40    107.97 o
  14  11   4      149.82      178.65     98.06 o
 -14  12   4      135.06      198.06     97.11 o
 -13  12   4      108.15      151.11     83.16 o
 -12  12   4       47.61      100.21     78.39 o
 -11  12   4     3780.56     4577.42    322.87 o
 -10  12   4      412.15      423.65    103.89 o
  -9  12   4     3248.21     3114.56    165.76 o
  -8  12   4      987.72      885.36    108.97 o
  -7  12   4     1209.42     1509.61    189.24 o
  -6  12   4     2264.14     1992.46    140.53 o
  -5  12   4      502.45      422.25     59.26 o
  -4  12   4      366.99      306.20     74.66 o
  -3  12   4     5187.98     5695.75    333.11 o
  -2  12   4     4490.74     4400.46    123.30 o
  -1  12   4      496.09      435.98     71.74 o
   0  12   4     1196.04     1329.25     96.45 o
   1  12   4       75.98      166.30     61.16 o
   2  12   4       26.39      112.01     33.24 o
   3  12   4      678.17      850.89     76.42 o
   4  12   4      421.55      427.03     56.46 o
   6  12   4     1855.85     2150.38    111.06 o
   7  12   4      659.62      765.68    144.80 o
   9  12   4      410.76      539.32    100.93 o
  10  12   4       65.51       72.03     48.58 o
  11  12   4      207.22      250.86     82.19 o
  12  12   4     2334.50     2211.37    168.20 o
  13  12   4        1.98      208.51     92.63 o
  14  12   4       32.28      169.95     94.95 o
 -14  13   4      192.85      252.31    107.91 o
 -13  13   4       32.06      187.95     86.74 o
 -12  13   4     2288.60     2605.59    263.16 o
 -11  13   4        9.43      118.94     75.57 o
 -10  13   4     2249.80     2168.90    163.56 o
  -9  13   4      233.66      254.77     85.62 o
  -8  13   4      147.13      214.21     90.95 o
  -6  13   4      821.80      687.54    105.63 o
  -5  13   4     1127.69      891.86    108.87 o
  -4  13   4     2383.05     2177.90    113.30 o
  -3  13   4    19103.20    20500.10    442.00 o
  -2  13   4     2029.09     1785.49    159.93 o
  -1  13   4     1230.16     1130.16     64.63 o
   0  13   4       17.96       98.17     30.72 o
   1  13   4     6704.37     6519.52    151.88 o
   2  13   4      307.99      373.32     58.72 o
   3  13   4    16276.91    16613.36    177.24 o
   4  13   4      118.32      142.16     48.83 o
   5  13   4     3508.75     3576.61    143.89 o
   6  13   4        8.04       83.43     34.04 o
   7  13   4     1167.39     1111.57     84.16 o
   8  13   4       15.99      129.94     66.48 o
   9  13   4      189.51      356.60     85.70 o
  10  13   4       46.48      248.84    103.30 o
  11  13   4     2464.58     2136.89    186.84 o
  12  13   4       42.92      139.67     86.40 o
  13  13   4      647.19      672.78    133.89 o
 -13  14   4      553.11      447.08    105.27 o
 -12  14   4      401.53      542.15    120.57 o
 -11  14   4     1323.02     1384.12    143.05 o
 -10  14   4       82.50      190.50     79.84 o
  -9  14   4       25.85      189.62     82.38 o
  -8  14   4      715.58      852.01    139.30 o
  -7  14   4       56.13      129.03     58.44 o
  -6  14   4      257.50      242.85     95.34 o
  -5  14   4       18.11       85.37     56.02 o
  -4  14   4        5.02       91.16     60.43 o
  -3  14   4      422.42      627.07     97.59 o
  -2  14   4    11073.37    10665.29    189.62 o
  -1  14   4     1351.90     1144.45    111.12 o
   0  14   4       49.30      132.34     42.79 o
   1  14   4       26.79      107.20     37.81 o
   2  14   4     5379.93     5275.19    112.64 o
   3  14   4      736.44      996.89     93.17 o
   4  14   4      296.67      307.65     66.95 o
   5  14   4      668.33      614.01     71.52 o
   6  14   4     4483.72     4385.42    122.32 o
   7  14   4      380.88      445.03     69.60 o
   8  14   4     1286.70     1530.77    164.47 o
   9  14   4       36.91      198.84     91.68 o
  10  14   4      706.97      628.98    196.05 o
  11  14   4        9.33      190.78     83.76 o
  12  14   4      344.65      219.68    101.12 o
  13  14   4        3.56       97.53     76.04 o
 -13  15   4      530.11      483.29    120.26 o
 -12  15   4     2822.51     3001.39    250.01 o
 -11  15   4      120.10      222.94     85.21 o
 -10  15   4      524.21      559.22    111.20 o
  -9  15   4      218.17      322.08     96.90 o
  -8  15   4      623.92      627.41    124.90 o
  -7  15   4       52.44      128.07     69.39 o
  -6  15   4       42.81      165.14     75.64 o
  -5  15   4      124.24       82.36     66.81 o
  -4  15   4      131.17      187.82     54.22 o
  -3  15   4      725.47      958.79    107.28 o
  -2  15   4      613.32      749.48    175.73 o
  -1  15   4      310.68      408.24     69.06 o
   0  15   4      131.62      116.73     53.63 o
   2  15   4      521.88      723.76    118.00 o
   3  15   4     2927.01     3366.56    203.52 o
   4  15   4        0.05       98.11     43.55 o
   5  15   4      267.59      339.37     72.10 o
   6  15   4      496.65      348.72     70.16 o
   7  15   4     2161.06     2236.59    132.22 o
   8  15   4        0.86      173.24     72.09 o
   9  15   4      527.97      576.08    139.80 o
  10  15   4      201.95      323.71    114.60 o
  11  15   4        7.01      157.96     74.13 o
  12  15   4      322.69      266.95     92.68 o
 -12  16   4      613.18      503.60    118.64 o
 -11  16   4      259.38      268.40    111.68 o
 -10  16   4      240.10      183.02     92.45 o
  -9  16   4     2385.32     2737.53    241.90 o
  -7  16   4      814.14      977.02    138.82 o
  -6  16   4       61.59      164.58     74.15 o
  -5  16   4      261.94      125.25     66.84 o
  -4  16   4      466.54      492.29    101.81 o
  -3  16   4     2187.26     2292.01    130.21 o
  -2  16   4     1860.03     1695.09    109.07 o
   0  16   4      909.62      845.60    105.96 o
   1  16   4      138.53      136.66     47.00 o
   2  16   4     4811.08     4760.55    148.92 o
   3  16   4       13.30       94.15     35.01 o
   5  16   4      141.89      142.83     50.43 o
   6  16   4      235.29      164.39     53.74 o
   7  16   4       98.56      237.12     68.78 o
   8  16   4     2572.98     2718.86    168.81 o
   9  16   4       18.29      106.43     64.43 o
  10  16   4       53.68      191.84     86.50 o
  11  16   4       33.35      123.23     77.60 o
  12  16   4      693.09      455.01    104.16 o
 -12  17   4      944.50      945.31    159.20 o
 -11  17   4      777.78      801.77    169.25 o
  -9  17   4      963.63     1120.12    153.07 o
  -8  17   4      304.74      293.04     99.96 o
  -7  17   4      279.60      250.57     91.53 o
  -6  17   4      337.92      337.34    127.17 o
  -5  17   4      431.79      212.64     80.92 o
  -4  17   4      470.45      421.18     93.43 o
  -3  17   4     7784.99     8380.74    179.90 o
  -2  17   4       81.44      153.50     49.13 o
   0  17   4       24.15      120.20     48.47 o
   1  17   4       28.65      144.33     51.58 o
   2  17   4        3.37       80.63     42.00 o
   3  17   4      673.99      472.51     89.66 o
   4  17   4      278.77      344.75     77.68 o
   5  17   4      677.40      718.74     80.86 o
   6  17   4      112.34      262.53     67.04 o
   7  17   4     1165.34      997.53    128.77 o
   8  17   4      488.62      512.27    117.45 o
   9  17   4     1504.72     1547.16    146.99 o
  11  17   4       39.18       96.56     73.21 o
 -11  18   4      248.83      256.03    109.35 o
 -10  18   4      117.89      205.60    111.02 o
  -9  18   4      155.56      262.57     96.44 o
  -8  18   4      667.67      710.80    123.51 o
  -7  18   4      218.32      246.62     91.18 o
  -6  18   4       10.06      192.58     87.98 o
  -5  18   4       42.47      187.32     69.73 o
  -4  18   4      741.80      964.06    176.97 o
  -3  18   4      646.95      731.75    134.02 o
  -2  18   4      215.69      268.13     63.24 o
  -1  18   4      186.86      357.61     67.55 o
   2  18   4     3357.17     3661.64    139.16 o
   3  18   4      210.11      229.39     65.17 o
   4  18   4      206.17      243.48     88.88 o
   5  18   4      116.27      179.75     78.31 o
   6  18   4      703.67      864.26    113.84 o
   7  18   4      281.82      366.77     88.21 o
   8  18   4      234.39      232.05     80.17 o
   9  18   4      298.77      254.26     87.57 o
  10  18   4      612.60      650.79    138.48 o
  11  18   4       28.72      105.47     78.57 o
 -10  19   4      129.74      255.84     98.66 o
  -9  19   4      205.05      324.62    114.35 o
  -7  19   4      801.66      685.78    119.71 o
  -6  19   4       64.69      182.84     87.88 o
  -5  19   4      628.26      692.52    127.55 o
  -4  19   4     1261.39     1386.61    284.59 o
  -3  19   4      226.47      190.80     68.56 o
  -2  19   4     1816.81     1878.26    117.10 o
  -1  19   4     3617.78     3825.02    133.77 o
   1  19   4     1693.55     1634.74    119.07 o
   3  19   4      436.28      333.48     94.83 o
   4  19   4      154.70      202.60     70.93 o
   5  19   4     1497.63     1668.64    217.12 o
   7  19   4      533.21      679.81    131.66 o
   9  19   4      162.56      377.40    112.99 o
  10  19   4      455.87      478.44    146.82 o
  -9  20   4      340.61      205.87    101.92 o
  -8  20   4       28.08      163.09     81.76 o
  -7  20   4       43.36      198.93     77.92 o
  -6  20   4      903.71      812.97    128.02 o
  -5  20   4      216.38      223.42     83.33 o
  -4  20   4        0.16      142.54     69.22 o
  -3  20   4        0.82      131.21     68.45 o
  -2  20   4      314.35      337.28     68.29 o
  -1  20   4      203.97      383.73     74.79 o
   0  20   4     1190.59     1212.02     93.38 o
   1  20   4       29.67      161.16     51.22 o
   2  20   4     3451.29     3537.98    128.89 o
   3  20   4      108.80      193.30     66.23 o
   4  20   4      476.72      691.34    159.81 o
   5  20   4      200.14      217.66     88.62 o
   6  20   4     4106.65     4646.72    270.85 o
   7  20   4      308.40      419.43    109.92 o
   8  20   4      374.51      455.74    143.18 o
   9  20   4      241.79      644.67    166.86 o
  -8  21   4       10.35      200.70     86.80 o
  -7  21   4       73.72      215.16    103.29 o
  -6  21   4       72.55      203.08    113.74 o
  -5  21   4     2359.09     2231.56    169.19 o
  -4  21   4       28.57      144.58     85.13 o
  -3  21   4       10.83      206.99     86.66 o
  -2  21   4      388.63      467.40     90.96 o
  -1  21   4       29.38      186.18     63.10 o
   1  21   4      517.79      534.14     74.44 o
   2  21   4       52.46      219.79     83.87 o
   3  21   4     1379.55     1434.36    188.85 o
   4  21   4      142.24      275.47     79.03 o
   5  21   4       24.71      221.72     82.51 o
   6  21   4      173.21      324.37    106.18 o
   7  21   4      300.49      246.27     88.47 o
   8  21   4        1.84      238.09    131.93 o
  -6  22   4      410.80      411.23    108.99 o
  -5  22   4       42.40      314.48    112.08 o
  -4  22   4     1741.38     1565.85    202.30 o
  -3  22   4      859.59      668.55    114.12 o
  -2  22   4      270.55      235.35     79.16 o
  -1  22   4      507.44      472.43     82.93 o
   0  22   4     6311.04     6999.41    168.42 o
   1  22   4      625.85      806.30    121.66 o
   2  22   4     1147.96     1139.15    107.53 o
   3  22   4      570.73      436.55     79.30 o
   4  22   4      701.15      656.30    156.36 o
   5  22   4      123.07      357.67    112.94 o
   6  22   4      580.49      688.58    152.52 o
   7  22   4      363.27      250.97    123.98 o
  -6  23   4        3.29      184.08     95.48 o
  -5  23   4      136.37      366.79    154.59 o
  -3  23   4       16.96      139.90     75.74 o
  -2  23   4       10.87      102.67     61.94 o
  -1  23   4     1285.60     1181.31    136.85 o
   0  23   4      391.56      550.63    106.48 o
   1  23   4     1441.61     1447.94    139.94 o
   2  23   4      152.31      205.50     74.39 o
   3  23   4      337.06      265.32     91.26 o
   4  23   4      283.89      215.46     90.61 o
   5  23   4     2378.30     2461.36    190.55 o
  -4  24   4      858.51      891.10    181.42 o
  -3  24   4      214.40      223.34    102.87 o
  -2  24   4       78.57      157.52     92.59 o
  -1  24   4      208.18      195.09     98.11 o
   0  24   4      219.43      194.82     78.22 o
   1  24   4      116.24      168.27     87.22 o
   2  24   4      137.92      168.79     68.11 o
   3  24   4        0.02      161.10     92.70 o
 -15   0   5      113.00      179.54    134.37 o
 -13   0   5     3813.83     4236.35    262.60 o
 -11   0   5      224.99      436.57    102.36 o
  -9   0   5      241.90      327.23     99.96 o
  -7   0   5     1115.89     1052.08    106.89 o
  -5   0   5     3753.54     4164.89    139.78 o
  -3   0   5    51375.54    56213.42    277.97 o
  -1   0   5    99843.78   100744.71    397.56 o
   1   0   5    37215.83    37918.35    225.35 o
   7   0   5        9.94       58.19     31.08 o
   9   0   5     1244.78     1085.88     95.01 o
  11   0   5     5356.91     5412.94    285.94 o
  13   0   5      829.90      746.44    184.96 o
  15   0   5       77.38      109.87    113.33 o
 -16   1   5      147.84      147.66     84.59 o
 -15   1   5      305.68      236.00     91.77 o
 -14   1   5     1237.88     1330.31    163.78 o
 -13   1   5      216.51      212.66     63.51 o
 -12   1   5      144.74      175.48     53.23 o
 -10   1   5       28.86       71.41     40.55 o
  -9   1   5     1800.98     1795.52    101.50 o
  -8   1   5     4204.87     3906.33    145.21 o
  -7   1   5      166.26      201.92     49.08 o
  -6   1   5     3193.89     3839.90     99.14 o
  -5   1   5      417.42      373.82     53.13 o
  -4   1   5       19.74       57.42     22.66 o
  -3   1   5      400.82      497.16     50.35 o
  -2   1   5    24268.77    25247.52    139.35 o
  -1   1   5     3565.50     3366.06     94.15 o
   0   1   5        4.21       49.79     26.82 o
   1   1   5     7995.70     7577.60     79.77 o
   2   1   5     2595.63     2415.77    112.78 o
   3   1   5     1873.43     2198.25     89.84 o
   4   1   5    40826.08    44932.24    181.31 o
   5   1   5     5326.66     4557.70     63.98 o
   7   1   5     1446.57     1283.10     54.97 o
   8   1   5      675.00      539.89     57.61 o
   9   1   5      481.04      421.64     56.86 o
  10   1   5     1120.18     1073.33     87.17 o
  11   1   5     8433.94     9278.42    156.64 o
  12   1   5        0.03       82.08     39.91 o
  13   1   5      977.40      877.28    105.08 o
  14   1   5       39.58      150.51     71.69 o
  15   1   5        9.36      143.53     89.99 o
 -16   2   5        8.88      134.82     80.37 o
 -15   2   5      540.56      496.97    109.11 o
 -14   2   5       77.96      185.32     76.29 o
 -13   2   5      452.10      502.03     85.01 o
 -12   2   5       79.83      141.62     60.05 o
 -11   2   5      848.67     1159.81    102.91 o
 -10   2   5      467.37      503.44     69.63 o
  -9   2   5    17653.69    16916.97    202.34 o
  -8   2   5      743.19      779.80     97.42 o
  -7   2   5      286.84      383.46     55.90 o
  -6   2   5      270.03      488.77     84.12 o
  -5   2   5     2799.85     2261.40    140.12 o
  -4   2   5      161.60      155.78     32.41 o
  -3   2   5     5057.07     4754.37    153.61 o
  -2   2   5     3482.83     3429.27     90.43 o
  -1   2   5    14253.18    13122.45    117.73 o
   0   2   5       28.50       84.16     28.33 o
   1   2   5    10706.67    10188.51    141.89 o
   2   2   5     5912.09     5529.49     93.11 o
   3   2   5        7.72       48.18     21.83 o
   4   2   5    34989.91    39093.44    260.39 o
   5   2   5     1712.45     1453.53     65.63 o
   6   2   5      951.31      826.58     88.23 o
   7   2   5     1618.40     1366.03     79.92 o
   8   2   5     5777.30     5366.77     87.81 o
   9   2   5     1257.47     1330.55     81.09 o
  10   2   5     7768.10     8311.21    163.98 o
  11   2   5      380.00      462.93     69.19 o
  12   2   5      374.78      232.01     67.76 o
  13   2   5      170.72      264.65     76.92 o
  14   2   5     1500.97     1360.65    138.78 o
  15   2   5       39.64      180.60     86.35 o
 -16   3   5      109.04      114.18     73.25 o
 -15   3   5      107.50      177.03     90.16 o
 -14   3   5       70.97      128.40     64.53 o
 -13   3   5      109.66      114.75     53.08 o
 -10   3   5     4765.49     4803.32    119.36 o
  -9   3   5       53.53      157.28     49.61 o
  -8   3   5      233.07      214.38     47.19 o
  -7   3   5      288.20      186.28     56.08 o
  -6   3   5      580.45      540.65     80.53 o
  -5   3   5       49.05       53.79     23.76 o
  -4   3   5    18434.04    18112.45    163.60 o
  -3   3   5        2.80       70.59     26.86 o
  -2   3   5      175.61      198.99     50.23 o
  -1   3   5    10184.90     9899.37     96.48 o
   0   3   5     1794.75     1728.22     69.66 o
   1   3   5      115.91      116.75     32.37 o
   2   3   5    16393.72    16694.83     97.99 o
   3   3   5       10.80       59.87     23.06 o
   4   3   5    19865.09    20173.41    157.29 o
   5   3   5      841.57      844.86     51.83 o
   6   3   5      600.56      707.04     97.25 o
   7   3   5     6771.49     6140.80    296.18 o
   8   3   5     4721.13     4631.44    114.53 o
   9   3   5      986.84      975.60     86.13 o
  10   3   5     1264.76     1566.00     91.66 o
  11   3   5     1506.20     1733.38    120.37 o
  12   3   5      105.72      150.96     58.25 o
  13   3   5      200.09      280.41     76.10 o
  14   3   5      351.13      410.50     88.21 o
  15   3   5       83.24      162.52     94.81 o
 -16   4   5        6.94       85.33     56.72 o
 -15   4   5       49.69      101.42     62.23 o
 -14   4   5      198.68      156.67     59.61 o
 -13   4   5      949.55     1065.98    137.36 o
 -11   4   5      388.58      459.67     78.26 o
 -10   4   5      184.00      331.74     88.98 o
  -9   4   5    14870.62    14485.61    197.37 o
  -7   4   5     6290.51     6232.19    107.44 o
  -6   4   5       45.80      129.54     50.80 o
  -5   4   5       75.74       83.41     22.23 o
  -4   4   5     1098.18     1167.61     91.09 o
  -2   4   5      447.34      411.13     55.37 o
  -1   4   5    46674.26    47803.05    323.38 o
   0   4   5     1359.71     1242.84     52.66 o
   1   4   5     1481.68     1604.09     65.62 o
   2   4   5     1783.69     1876.06     70.49 o
   3   4   5     2132.84     2006.95     81.32 o
   4   4   5       76.77      114.97     39.52 o
   5   4   5       93.31       81.28     25.98 o
   6   4   5     2021.75     2200.21     65.90 o
   7   4   5     1918.43     1780.26     84.00 o
   8   4   5     1162.55     1031.48     76.97 o
   9   4   5      725.57      709.51     74.88 o
  10   4   5     4024.55     3854.52    120.67 o
  11   4   5      811.65      806.10     93.79 o
  12   4   5      483.34      662.89    110.92 o
  13   4   5       83.51      145.78     70.52 o
  14   4   5      202.93      155.43     83.33 o
  15   4   5        0.01      109.96     88.17 o
 -15   5   5     1060.04      890.81    130.02 o
 -13   5   5      880.00      783.09    103.06 o
 -12   5   5      266.52      256.25     67.83 o
 -11   5   5       29.93      127.30     48.76 o
 -10   5   5     9467.58     8720.55    223.71 o
  -9   5   5      365.24      237.42     57.95 o
  -8   5   5    12547.64    12768.16    141.30 o
  -7   5   5     1108.38     1171.60    108.98 o
  -6   5   5       19.46      115.84     35.88 o
  -5   5   5       83.49      110.99     27.14 o
  -4   5   5    11820.60    12049.89    129.59 o
  -3   5   5      445.88      522.08     68.78 o
  -2   5   5    33416.11    33932.06    244.87 o
  -1   5   5        8.09       99.70     44.02 o
   0   5   5      301.07      371.69     53.02 o
   1   5   5     1232.18     1093.05     52.43 o
   2   5   5     4933.86     5140.77     79.20 o
   3   5   5       33.11       57.79     19.70 o
   4   5   5    14735.91    15557.73    185.19 o
   5   5   5      781.49      632.40     39.36 o
   6   5   5     4098.22     3795.06     80.16 o
   7   5   5      814.21      731.31     54.03 o
   8   5   5      303.60      305.91     65.47 o
   9   5   5     7613.55     7596.73    212.00 o
  10   5   5       42.37      109.05     46.43 o
  11   5   5      110.09       95.03     60.04 o
  12   5   5        1.49       95.26     65.99 o
  13   5   5      393.07      504.40    128.56 o
  14   5   5       60.22       83.35     64.49 o
  15   5   5       12.86      133.50     94.04 o
 -15   6   5     2529.34     2901.00    188.69 o
 -14   6   5      192.02      247.66     73.93 o
 -13   6   5     1262.89     1389.63    128.84 o
 -12   6   5      167.65      151.22     50.59 o
 -10   6   5      604.46      554.97     83.22 o
  -9   6   5     5704.67     6139.41    163.45 o
  -8   6   5      306.89      342.23     89.61 o
  -7   6   5     2767.51     2869.65    113.51 o
  -6   6   5      755.36      800.57     57.47 o
  -5   6   5        4.98       62.83     23.93 o
  -4   6   5       38.56       66.12     18.29 o
  -3   6   5     6604.56     6122.38    101.74 o
  -2   6   5      497.45      467.98     61.29 o
   0   6   5      713.44     1029.23     86.84 o
   1   6   5     2538.44     2561.19     87.97 o
   2   6   5       25.35       47.94     19.86 o
   3   6   5     7246.08     6892.64    104.44 o
   4   6   5     3337.96     3504.72     49.89 o
   5   6   5      861.01      979.66     45.74 o
   6   6   5    11944.49    11951.04    192.57 o
   7   6   5      732.36      773.16     56.28 o
   8   6   5     2785.94     2875.11    119.43 o
   9   6   5     1136.06     1217.07     99.19 o
  10   6   5      115.32      143.63     55.39 o
  11   6   5        0.03      153.36     65.21 o
  12   6   5       87.29      176.56    105.06 o
  13   6   5        9.38      151.44     90.59 o
  14   6   5      103.19      197.48    101.02 o
  15   6   5        0.03      238.42    105.82 o
 -15   7   5      952.98      941.04    141.77 o
 -14   7   5      133.43      280.84    103.74 o
 -13   7   5      237.17      301.32     96.84 o
 -12   7   5      336.88      170.45     55.43 o
 -11   7   5        0.21      109.76     43.01 o
 -10   7   5       91.07      111.46     45.76 o
  -9   7   5        0.02       80.08     32.68 o
  -8   7   5      740.31      629.18     65.43 o
  -7   7   5       38.97      429.41    176.19 o
  -5   7   5       80.74      144.13     22.56 o
  -4   7   5     4277.90     4314.49     61.67 o
  -3   7   5       79.62       86.09     36.47 o
  -2   7   5     2333.47     2117.67    111.55 o
  -1   7   5       35.04       24.20     25.89 o
   0   7   5      809.60      857.33     72.47 o
   1   7   5     1215.21     1155.83     64.67 o
   2   7   5      300.59      389.08     31.90 o
   3   7   5     2722.12     2411.00     72.40 o
   4   7   5      611.16      703.31     41.11 o
   5   7   5     1576.87     1743.75     45.64 o
   6   7   5    10293.50    10529.28    111.56 o
   7   7   5      304.82      307.90     48.49 o
   8   7   5     4598.30     4368.85    128.73 o
   9   7   5      384.56      327.76     61.70 o
  10   7   5      115.54       71.89     49.69 o
  11   7   5       61.88       85.85     53.83 o
  12   7   5      393.71      383.16    109.76 o
  13   7   5      544.19      371.47    111.87 o
  14   7   5        0.60       72.53     76.62 o
  15   7   5       13.98      201.42    108.27 o
 -15   8   5      747.64      712.78    129.01 o
 -14   8   5      163.48      335.82    117.12 o
 -13   8   5     1316.01     1625.50    160.90 o
 -12   8   5      378.55      883.98    204.04 o
 -11   8   5     1255.18     1058.69    141.19 o
 -10   8   5       14.00      117.76     41.05 o
  -9   8   5     7523.01     7792.29    161.89 o
  -8   8   5     1961.73     1906.93    106.69 o
  -7   8   5     3335.75     3857.17    495.71 o
  -6   8   5      478.50      366.34     48.68 o
  -5   8   5     9012.77     9835.63    116.92 o
  -4   8   5      114.25      152.47     41.45 o
  -3   8   5     3287.99     3537.44    121.76 o
  -2   8   5     1837.12     1766.26     88.93 o
   0   8   5        9.83       42.32     28.01 o
   1   8   5     7894.03     7862.92    172.82 o
   2   8   5     1005.25      925.51     53.53 o
   3   8   5     6973.51     6994.49    107.56 o
   4   8   5     1570.77     1682.59     71.99 o
   5   8   5     3897.01     4063.80     87.76 o
   6   8   5     2106.24     2082.97     76.79 o
   7   8   5        1.40      103.62     38.49 o
   8   8   5    13040.67    13239.17    193.63 o
   9   8   5      194.66      111.55     41.45 o
  10   8   5      103.18       62.80     49.45 o
  11   8   5        0.13      136.41     63.02 o
  12   8   5        5.73      130.75     63.54 o
  13   8   5      220.11      104.59     71.37 o
  14   8   5       77.71       93.97     76.63 o
 -15   9   5      153.98      196.89     92.44 o
 -14   9   5       54.41      177.59     84.46 o
 -13   9   5       95.00      205.79     87.13 o
 -12   9   5     4605.45     4817.14    241.72 o
 -11   9   5       58.76      115.66     96.65 o
 -10   9   5       66.22      122.64     69.82 o
  -9   9   5      117.13      180.79     58.30 o
  -7   9   5     1272.44     1392.79    140.28 o
  -6   9   5    25853.24    26941.55    466.35 o
  -5   9   5       21.04       64.93     16.51 o
  -4   9   5     3031.54     3098.37    130.08 o
  -1   9   5      521.59      357.89     57.12 o
   0   9   5     7227.71     7007.78    196.03 o
   1   9   5      940.97      832.25     50.77 o
   2   9   5      176.07      156.15     32.41 o
   3   9   5     1697.90     1541.06     71.00 o
   4   9   5      139.52      252.08     36.60 o
   5   9   5     1050.90     1205.20     99.16 o
   6   9   5      105.15      147.71     37.28 o
   7   9   5      379.48      251.25     44.20 o
   8   9   5     3414.56     3202.06    126.27 o
   9   9   5      370.00      546.86    120.83 o
  10   9   5       55.71       68.84     48.03 o
  11   9   5       79.77      170.91     74.58 o
  12   9   5      285.14      186.01     77.27 o
  13   9   5      166.96       84.40     75.60 o
  14   9   5        0.78       37.30     62.33 o
 -14  10   5      186.67      272.13    112.25 o
 -13  10   5       27.10      153.93     81.25 o
 -12  10   5      166.34      424.41    191.07 o
 -11  10   5      115.77      169.49     87.89 o
 -10  10   5      351.71      245.69     75.01 o
  -8  10   5        9.71      129.12     61.48 o
  -7  10   5      471.31      761.88    122.94 o
  -5  10   5     2119.86     1901.10     78.39 o
  -4  10   5       55.63      153.90     49.50 o
  -3  10   5     1759.79     1946.43    262.93 o
  -2  10   5      750.74      821.66     74.03 o
  -1  10   5       19.04       93.02     41.22 o
   0  10   5     1097.88     1018.20     50.08 o
   1  10   5      263.24      467.46     92.10 o
   2  10   5      221.85      213.93     52.36 o
   3  10   5      387.09      494.16     81.58 o
   4  10   5       82.39      127.14     32.22 o
   5  10   5      333.92      403.43     68.13 o
   6  10   5      190.94      175.73     42.04 o
   7  10   5      249.97      209.41     41.93 o
   8  10   5     7720.92     7648.75    166.06 o
   9  10   5       94.79      125.72     60.44 o
  10  10   5      274.82      403.16     98.75 o
  11  10   5       71.16       78.10     57.75 o
  12  10   5      164.37      235.59     88.20 o
  13  10   5       78.36       75.62     74.88 o
  14  10   5     1085.53      760.11    184.94 o
 -13  11   5        1.40      152.88     84.49 o
 -12  11   5     3055.52     3005.39    181.33 o
 -11  11   5       17.98      161.25     75.69 o
 -10  11   5     1175.30     1262.43    162.40 o
  -9  11   5      518.08      443.42     99.98 o
  -8  11   5        9.15      168.94     78.32 o
  -7  11   5      514.47      360.58    102.29 o
  -6  11   5    19621.58    18925.87    328.61 o
  -5  11   5      363.86      267.35     55.81 o
  -4  11   5     5415.83     5676.80    136.11 o
  -3  11   5       54.87      181.92    197.34 o
  -2  11   5    14522.05    15263.65    193.90 o
  -1  11   5      269.25      419.82     78.61 o
   0  11   5      156.96      129.08     41.14 o
   1  11   5     2208.75     2107.84    107.52 o
   2  11   5       69.06       62.41     25.93 o
   3  11   5       55.01       92.79     32.76 o
   4  11   5       18.85       84.16     26.94 o
   5  11   5      170.88      225.23     51.34 o
   6  11   5      855.88      939.56     65.87 o
   7  11   5      259.12      169.46     44.45 o
   8  11   5     1214.88     1206.50    136.22 o
   9  11   5       10.95      149.18     62.42 o
  10  11   5        1.78      146.52     75.36 o
  11  11   5      469.82      424.03     96.38 o
  12  11   5       80.36      133.41     77.57 o
  13  11   5     1088.59      828.05    129.54 o
  14  11   5      146.09      267.30    145.73 o
 -14  12   5       27.48      158.74     95.02 o
 -13  12   5      463.07      577.92    131.34 o
 -12  12   5        0.19       64.80     69.38 o
 -11  12   5     3797.46     3779.36    278.80 o
 -10  12   5     1133.80      987.18    141.58 o
  -9  12   5      483.62      550.32    142.22 o
  -8  12   5       59.64      279.35     88.05 o
  -7  12   5     9706.64    10544.27    417.77 o
  -6  12   5      627.62      947.97    167.04 o
  -5  12   5      572.26      506.58    107.16 o
  -4  12   5      291.10      307.79     64.56 o
  -3  12   5        4.93       51.99     41.86 o
  -2  12   5      699.22      875.74     97.77 o
  -1  12   5      617.07      636.21     98.55 o
   0  12   5       73.40       87.77     24.34 o
   1  12   5    13329.17    14053.04    132.80 o
   2  12   5     1853.37     1784.39     79.99 o
   3  12   5       39.25       59.68     30.84 o
   4  12   5      486.26      584.60     78.70 o
   8  12   5     2496.22     2522.97    158.32 o
  10  12   5      470.74      336.08     92.25 o
  11  12   5      151.65      133.06     62.92 o
  12  12   5       88.44      158.74     75.08 o
  13  12   5       35.71       81.56     62.96 o
 -13  13   5       15.60      232.59     93.63 o
 -12  13   5      302.15       82.25     82.84 o
 -11  13   5       97.02      265.58    130.26 o
 -10  13   5      570.80      527.34    101.49 o
  -9  13   5       25.20      191.70     79.45 o
  -8  13   5      549.29      543.31    113.15 o
  -7  13   5       60.90      253.19     87.99 o
  -6  13   5      410.83      369.74     92.53 o
  -5  13   5       24.90      104.65     64.36 o
  -4  13   5     4898.84     4532.16    139.56 o
  -3  13   5     1143.41      874.24     91.11 o
  -2  13   5     2696.40     2521.06    204.35 o
  -1  13   5      176.91      290.66     67.11 o
   0  13   5     3201.15     3494.81    113.19 o
   2  13   5     1702.55     1760.28     85.91 o
   3  13   5      933.97      949.76    116.59 o
   4  13   5     2355.81     2236.53    101.26 o
   5  13   5      179.80      126.61     33.92 o
   6  13   5      271.81      252.02     47.40 o
   7  13   5      633.32      642.16    117.96 o
   8  13   5      464.83      674.48    150.64 o
   9  13   5     4145.84     4465.94    177.66 o
  10  13   5        8.61      173.84     78.87 o
  11  13   5       10.91      111.30     62.37 o
  12  13   5       29.82      192.63     87.39 o
  13  13   5      607.33      525.16    120.50 o
 -13  14   5       66.57      144.67     90.73 o
 -12  14   5        5.85      146.59     70.12 o
 -11  14   5       82.10      314.93     98.52 o
 -10  14   5       61.76      239.19    119.84 o
  -9  14   5       94.07      232.46     90.94 o
  -8  14   5       94.39      258.88     99.12 o
  -7  14   5       25.17      131.37     64.03 o
  -6  14   5      100.86       65.81     58.59 o
  -5  14   5     3031.15     2905.72    162.71 o
  -4  14   5      161.94      106.99     41.44 o
  -3  14   5      474.77      580.66     90.59 o
  -2  14   5       75.44      103.81     55.31 o
  -1  14   5     1360.81     1312.93    100.82 o
   0  14   5      121.83      192.10     56.64 o
   1  14   5      707.41      622.60     73.16 o
   2  14   5       66.84      170.12     69.56 o
   3  14   5     1517.07     1438.92    107.30 o
   4  14   5      439.03      551.25     68.56 o
   5  14   5      237.83      220.68     46.42 o
   6  14   5       53.80      162.15     57.48 o
   7  14   5     1151.51     1224.39    101.26 o
   8  14   5      297.42      235.73     74.99 o
   9  14   5      630.02      896.36    182.53 o
  10  14   5        9.76      143.20     69.65 o
  11  14   5      184.56      190.84     78.56 o
  12  14   5      133.89      213.01     89.98 o
 -12  15   5      131.92      314.42    120.60 o
 -11  15   5       96.19      298.24    103.93 o
 -10  15   5       76.05      193.96     96.86 o
  -9  15   5      799.76      659.33    124.58 o
  -8  15   5        6.23      172.56     78.68 o
  -7  15   5      363.13      481.06    166.69 o
  -6  15   5     3944.42     3540.87    221.35 o
  -5  15   5        0.19      117.32     61.84 o
  -4  15   5      122.87      102.41     56.11 o
  -3  15   5      394.10      499.60     90.70 o
  -2  15   5      472.35      502.16     74.16 o
  -1  15   5      751.08      799.41     86.04 o
   0  15   5      821.60      907.04     91.44 o
   1  15   5      590.79      649.83     81.43 o
   3  15   5      119.50      135.19     41.80 o
   4  15   5      721.02      768.82     69.84 o
   5  15   5       91.72      137.46     39.75 o
   6  15   5      255.56      261.23     76.57 o
   7  15   5     2106.90     2057.86    129.34 o
   8  15   5       98.38      219.92     73.97 o
   9  15   5     2231.08     2183.65    153.29 o
  10  15   5       20.58      152.40     70.26 o
  11  15   5      906.25      934.64    197.12 o
  12  15   5       35.65      197.79     95.49 o
 -12  16   5       57.65      299.51    132.28 o
 -11  16   5      106.79      404.26    122.36 o
 -10  16   5        1.34      216.21    109.03 o
  -9  16   5      880.84      972.19    147.93 o
  -8  16   5       34.85      108.22     64.31 o
  -7  16   5      659.58      767.73    126.83 o
  -6  16   5       11.90      100.56     61.32 o
  -5  16   5      735.31      721.24    121.13 o
  -4  16   5      185.78       90.32     67.27 o
  -3  16   5      129.42      268.54     71.15 o
  -2  16   5     1140.59     1336.29    103.40 o
  -1  16   5     5114.07     5152.69    159.63 o
   0  16   5       88.34      262.18     67.31 o
   1  16   5      842.51      998.91     90.98 o
   2  16   5      707.92      703.53     96.85 o
   3  16   5      194.62      193.28     47.91 o
   5  16   5       18.46       90.82     34.84 o
   7  16   5      604.26      669.70    101.00 o
   8  16   5      146.58      256.20     88.74 o
   9  16   5      433.64      399.17    101.17 o
  10  16   5        1.17      134.09     79.77 o
  11  16   5      119.29      180.90     91.07 o
 -11  17   5       45.61      244.35    120.96 o
 -10  17   5      971.37     1054.94    164.05 o
  -9  17   5        0.99      172.41    102.28 o
  -8  17   5       26.43      238.28     99.52 o
  -7  17   5      122.24      204.43    100.16 o
  -6  17   5     1686.85     1761.79    163.80 o
  -5  17   5        5.48      139.10     74.06 o
  -4  17   5     5202.78     4912.51    212.68 o
  -3  17   5      314.43      404.47     78.80 o
  -1  17   5      890.24      876.17     84.51 o
   0  17   5      117.68      213.02     63.98 o
   1  17   5      205.57      183.66     50.82 o
   2  17   5      646.55      725.54     88.39 o
   3  17   5      226.72      450.89    103.49 o
   4  17   5       39.02      149.03     55.50 o
   5  17   5      345.26      257.86     76.06 o
   6  17   5       14.78      178.53     71.62 o
   7  17   5      147.67      212.33     68.64 o
   8  17   5       17.68      163.10     72.78 o
   9  17   5      339.67      343.82     92.26 o
  10  17   5      235.16      190.21     85.56 o
  11  17   5       17.48      103.92     72.80 o
 -11  18   5      466.88      701.81    140.23 o
  -9  18   5      326.84      440.32    123.68 o
  -8  18   5        7.78      156.83     73.46 o
  -7  18   5     5527.72     5825.02    213.87 o
  -6  18   5      295.18      202.77     77.28 o
  -5  18   5       67.73      137.01     76.50 o
  -4  18   5       29.82      201.64     76.71 o
  -3  18   5      292.02      255.35     85.43 o
  -2  18   5      527.39      703.91    101.20 o
  -1  18   5     3857.24     3915.61    131.79 o
   0  18   5      510.37      452.04     77.86 o
   1  18   5     2148.11     2335.43    116.56 o
   3  18   5       74.58      178.75     56.99 o
   4  18   5      249.48      474.33    125.03 o
   5  18   5      173.09      114.12     72.55 o
   6  18   5       13.38      204.41     86.38 o
   7  18   5      104.62      142.79     74.31 o
   8  18   5       74.27      170.95     88.30 o
   9  18   5        1.36      169.28     91.40 o
  10  18   5        9.15      218.33    114.83 o
 -10  19   5       84.27      245.72    115.44 o
  -8  19   5      597.99      544.11    111.54 o
  -7  19   5        3.01      144.47     82.44 o
  -6  19   5     5793.27     5185.91    214.95 o
  -5  19   5      566.92      453.17    119.15 o
  -4  19   5       16.19       87.38     54.92 o
  -3  19   5      116.66      266.21     81.65 o
  -2  19   5      180.52      212.78     57.59 o
  -1  19   5      273.86      312.29     69.42 o
   0  19   5     6363.03     6678.29    157.07 o
   1  19   5      246.23      359.56     69.51 o
   2  19   5       14.13      136.26     47.91 o
   3  19   5      231.87      215.21     90.78 o
   4  19   5      293.54      260.99     87.44 o
   5  19   5      757.24      683.23    145.00 o
   6  19   5     1134.31     1209.37    136.20 o
   7  19   5      402.58      460.71    106.35 o
   8  19   5      148.11      206.91    104.86 o
   9  19   5      404.49      260.45    140.11 o
  -9  20   5      322.92      368.58    126.22 o
  -8  20   5       24.56      224.22     93.18 o
  -7  20   5       26.57      147.20     87.60 o
  -6  20   5        0.14      129.82     74.21 o
  -5  20   5       64.14       96.62     96.83 o
  -4  20   5       21.76      113.74     66.88 o
  -3  20   5      662.80      578.13    120.59 o
  -1  20   5      101.98      231.49     71.89 o
   0  20   5      694.08      862.24    168.84 o
   3  20   5      426.34      250.14     72.93 o
   4  20   5      155.95      219.25     75.97 o
   5  20   5     1062.94     1102.07    149.86 o
   6  20   5       69.20      224.82     82.19 o
   7  20   5      281.14      298.36    115.47 o
   8  20   5     1718.46     1683.82    191.98 o
   9  20   5      167.11      410.21    131.56 o
  -8  21   5       50.89      213.44     89.46 o
  -7  21   5       32.38      224.66    108.60 o
  -6  21   5      320.98      268.92    101.41 o
  -5  21   5      104.96      134.17     86.00 o
  -4  21   5       19.40      110.02     68.59 o
  -3  21   5       64.33      116.45     67.89 o
  -2  21   5      867.74      970.40    123.34 o
  -1  21   5      296.36      355.97     73.59 o
   0  21   5     1454.36     1478.54    101.99 o
   1  21   5      331.91      325.86     73.45 o
   3  21   5       16.23      155.82     90.30 o
   4  21   5      269.34      151.50     92.77 o
   5  21   5      132.15      351.24    108.73 o
   6  21   5       27.99      125.83     81.63 o
   7  21   5        7.49      126.68     82.05 o
   8  21   5     1543.22     1492.27    190.03 o
  -7  22   5       31.95      196.63    104.06 o
  -6  22   5       36.28      207.81    104.06 o
  -5  22   5      329.36      407.68    118.72 o
  -4  22   5      884.45      685.35    143.58 o
  -3  22   5     3292.89     3279.05    213.16 o
  -2  22   5      222.90      131.20     79.32 o
  -1  22   5      417.46      338.59    102.03 o
   1  22   5      185.83      253.00     68.14 o
   2  22   5      134.78      145.30     64.69 o
   3  22   5       17.53      173.84     98.78 o
   4  22   5        0.09      215.53    106.15 o
   5  22   5      829.04      763.38    156.81 o
   6  22   5      401.51      360.45    123.96 o
  -5  23   5       86.01       77.99     67.04 o
  -4  23   5       38.78      101.38     66.60 o
  -3  23   5      544.01      404.50    117.82 o
  -2  23   5       17.78      168.34     92.13 o
  -1  23   5       43.15      230.44     80.14 o
   0  23   5      101.19      272.74     76.07 o
   1  23   5      144.96      151.70     71.91 o
   2  23   5       30.77      141.83     94.73 o
   3  23   5      339.06      268.42    106.15 o
   4  23   5       12.68      166.76     90.31 o
   5  23   5      651.71      467.80    127.30 o
  -3  24   5      670.27      617.00    138.79 o
  -2  24   5      258.58      260.29    123.08 o
  -1  24   5        1.44       70.12     78.98 o
   0  24   5      214.04      203.73    111.36 o
   1  24   5      119.56      241.05     98.31 o
   2  24   5       49.85      148.72     88.69 o
   3  24   5       47.23       96.40     83.10 o
 -16   0   6        0.38      162.37    138.39 o
 -14   0   6     2909.17     3542.45    437.93 o
 -12   0   6     9597.18    10145.20    303.66 o
 -10   0   6     6960.50     6506.77    245.84 o
  -8   0   6     3004.57     2531.45    160.91 o
  -6   0   6     9576.53     9509.10    190.03 o
  -4   0   6      293.64      247.49     58.48 o
  -2   0   6    17386.37    17476.82    190.05 o
   0   0   6      186.25      122.53     60.88 o
   2   0   6    17706.22    18611.94    310.18 o
   4   0   6        7.60      126.97    180.40 o
   6   0   6       73.32      117.29     31.24 o
   8   0   6      513.20      334.10     72.02 o
  10   0   6       86.45      184.77     79.64 o
  12   0   6      809.14      757.42    125.49 o
  14   0   6      558.58      400.64    183.30 o
 -16   1   6       33.80      111.32     75.58 o
 -15   1   6       14.95      172.33     83.39 o
 -14   1   6       72.80      198.91     79.79 o
 -13   1   6      783.51      981.48    130.35 o
 -12   1   6      685.01      898.38    104.21 o
 -11   1   6       45.13      227.84     76.57 o
 -10   1   6     4267.26     3822.06    122.51 o
  -9   1   6       57.09      117.82     44.67 o
  -8   1   6      462.47      433.68     72.42 o
  -7   1   6     1905.63     2132.79     97.74 o
  -6   1   6     5466.43     5642.09    115.29 o
  -5   1   6      114.25       73.33     36.10 o
  -4   1   6      468.75      508.10     59.00 o
  -3   1   6      897.49      878.42     71.06 o
  -2   1   6    25529.47    25989.16    136.81 o
   0   1   6      539.80      412.66     47.33 o
   1   1   6     1456.34     1418.67     55.70 o
   2   1   6    93838.91   104164.02   1495.48 o
   3   1   6      726.28      533.66     64.55 o
   5   1   6      113.23      147.87     25.68 o
   7   1   6      273.45      377.90     64.56 o
   8   1   6     1690.57     1590.76     80.90 o
   9   1   6      101.99      207.27     60.06 o
  10   1   6     5444.65     6243.14    150.43 o
  11   1   6      255.35      303.81     62.27 o
  12   1   6      539.18      356.42     56.49 o
  13   1   6       57.10      147.07     61.64 o
  14   1   6      552.62      613.56    129.45 o
  15   1   6       53.73      225.38    108.37 o
 -16   2   6      194.76      159.49     93.41 o
 -15   2   6      106.63      107.70     69.42 o
 -14   2   6       90.40      205.16     84.05 o
 -13   2   6      655.43      758.18    101.57 o
 -12   2   6     2556.38     2694.67    136.41 o
 -11   2   6       20.17       66.04     49.24 o
 -10   2   6      734.20      660.17     84.88 o
  -9   2   6     2139.71     2194.20    110.77 o
  -8   2   6     1668.42     1605.38     92.48 o
  -7   2   6     3628.80     3866.59    170.95 o
  -6   2   6       17.51      113.13     40.17 o
  -4   2   6      208.84      335.77     40.97 o
  -3   2   6    17482.02    18370.64    118.10 o
  -2   2   6     4409.63     4436.36     81.71 o
  -1   2   6       60.51       81.07     39.59 o
   0   2   6       47.84      142.04     33.56 o
   1   2   6    13822.72    14036.03     94.73 o
   2   2   6     1631.07     1828.54    114.86 o
   4   2   6      252.77      208.91     40.24 o
   5   2   6        5.08       91.30     43.61 o
   6   2   6      316.89      333.55     51.01 o
   7   2   6      126.95      126.16     44.92 o
   8   2   6      505.76      447.14     64.32 o
   9   2   6    22571.67    23967.18    188.55 o
  10   2   6        1.72      116.43     49.01 o
  11   2   6      362.64      432.53     68.96 o
  12   2   6       23.64       93.01     47.38 o
  13   2   6      461.57      433.76     78.70 o
  15   2   6     1761.93     1609.55    157.46 o
 -16   3   6       96.65      208.69     95.08 o
 -15   3   6        0.98      155.02     79.78 o
 -14   3   6      150.78      147.45     74.36 o
 -13   3   6     1043.60     1187.15    113.77 o
 -12   3   6      495.74      425.73     76.93 o
 -11   3   6       55.30      147.19     52.34 o
  -9   3   6     3675.20     3685.09    116.13 o
  -8   3   6      235.10      369.04     65.60 o
  -7   3   6     5815.43     5870.07    228.31 o
  -6   3   6     2311.91     2259.80     86.96 o
  -5   3   6     2340.33     2667.43    122.45 o
  -4   3   6      879.85      968.00     68.50 o
  -3   3   6     3135.89     3362.12    113.05 o
  -2   3   6       25.07       70.03     25.46 o
  -1   3   6      347.13      253.83     42.11 o
   0   3   6     5354.94     5621.63    112.06 o
   1   3   6     1741.45     1758.14     59.24 o
   2   3   6      636.73      790.50     65.45 o
   3   3   6       36.80       78.85     33.08 o
   4   3   6      249.30      187.71     37.14 o
   5   3   6      455.13      580.34     60.57 o
   6   3   6      328.01      253.79     34.63 o
   7   3   6      145.06      161.45     48.72 o
  10   3   6     4097.55     4271.23    129.14 o
  12   3   6       88.71       79.07     50.69 o
  13   3   6        1.17      128.99     61.37 o
  14   3   6      278.96      248.95     96.94 o
  15   3   6       39.34       96.96    100.62 o
 -15   4   6      375.49      244.84     80.80 o
 -14   4   6      552.45      431.81     90.65 o
 -13   4   6      102.46      151.21     58.64 o
 -12   4   6      454.19      558.22    110.71 o
 -11   4   6      151.89      152.44     55.18 o
 -10   4   6     3960.61     3784.23    152.21 o
  -9   4   6     3119.85     2827.43    110.44 o
  -8   4   6      139.22      221.25     55.74 o
  -7   4   6     3268.35     3262.85     96.80 o
  -5   4   6     1371.42     1609.18     91.16 o
  -4   4   6       97.19      128.50     28.95 o
  -3   4   6       42.00       75.10     30.58 o
  -2   4   6       67.37      126.75     43.82 o
  -1   4   6      103.78      108.02     29.06 o
   0   4   6      326.32      345.64     35.47 o
   1   4   6    12400.16    13865.36    186.33 o
   4   4   6        8.98       75.61     29.45 o
   5   4   6    14961.34    15494.25    264.66 o
   6   4   6      150.50      105.70     23.31 o
   7   4   6       56.23      227.85     72.94 o
   8   4   6      181.57      176.98     49.83 o
   9   4   6      722.65      840.16     76.80 o
  10   4   6      110.38      206.34     53.70 o
  11   4   6     3185.11     3475.91    142.81 o
  12   4   6       43.48      114.16     59.81 o
  13   4   6        8.90      125.23     62.93 o
  14   4   6        0.23      190.65     94.31 o
  15   4   6      245.49      279.67    118.21 o
 -15   5   6       11.64      229.38    133.00 o
 -14   5   6        6.89      167.24     75.20 o
 -13   5   6      349.91      304.88     76.09 o
 -12   5   6      506.49      357.82     79.82 o
 -11   5   6     1462.35     1382.42    111.33 o
 -10   5   6      897.65      973.62    111.15 o
  -9   5   6     4352.63     3958.81    135.97 o
  -8   5   6      225.97      281.26     62.43 o
  -7   5   6     1421.64     1644.10     80.62 o
  -6   5   6     2051.62     1804.08    111.93 o
  -5   5   6      150.06      189.89     35.59 o
  -4   5   6      195.27      152.72     31.33 o
  -3   5   6      402.65      509.47     56.73 o
  -2   5   6      169.24       89.35     34.02 o
  -1   5   6     2376.32     2824.09     88.63 o
   0   5   6     1829.80     1622.83     81.79 o
   1   5   6     1354.97     1302.81     69.73 o
   3   5   6       16.71       71.54     29.58 o
   5   5   6     1034.85     1005.84     80.55 o
   6   5   6    11098.03    10820.82    185.20 o
   7   5   6      347.69      223.76     60.38 o
   8   5   6     2062.34     2166.04    153.61 o
   9   5   6      116.82      181.76     57.01 o
  10   5   6      506.34      455.85     68.49 o
  11   5   6       90.71      287.08     85.62 o
  12   5   6     3991.00     4150.51    193.86 o
  13   5   6      303.34      359.81     93.52 o
  14   5   6       86.65      149.28     72.09 o
  15   5   6      339.20      367.01    136.44 o
 -14   6   6     1335.95     1549.95    149.80 o
 -13   6   6      129.42      205.59     74.79 o
 -12   6   6      144.90      177.16     77.54 o
 -11   6   6        9.41      167.05     66.32 o
 -10   6   6     1388.68     1247.42    122.56 o
  -9   6   6      170.13      208.13     62.93 o
  -8   6   6     3311.07     3342.37    178.57 o
  -7   6   6        7.50       69.34     28.48 o
  -6   6   6      441.03      417.33     67.85 o
  -5   6   6      515.84      371.44     39.02 o
  -4   6   6     1132.44     1061.34     52.92 o
  -3   6   6     2282.13     2486.83     74.72 o
  -2   6   6      236.04      201.50     30.07 o
  -1   6   6    15608.55    17624.03    233.37 o
   0   6   6      339.98      552.54     58.34 o
   1   6   6    10794.20    10979.45    151.15 o
   2   6   6      218.27      157.29     32.68 o
   3   6   6     7668.65     7868.22    149.84 o
   5   6   6      180.99      194.71     29.80 o
   6   6   6        0.09       45.04     19.57 o
   7   6   6    11032.87    11285.33    216.21 o
   8   6   6      761.06      724.66     98.42 o
   9   6   6      848.34      928.52     75.77 o
  10   6   6       86.98      119.06     49.85 o
  11   6   6      209.75      201.28     87.43 o
  12   6   6       17.04      173.77     81.79 o
  13   6   6      654.74      621.02     98.28 o
  14   6   6      585.27      316.78     89.07 o
  15   6   6      177.17      186.16     93.63 o
 -15   7   6      171.80      271.68    105.63 o
 -14   7   6       15.69      193.53     87.02 o
 -13   7   6      994.59     1174.30    168.76 o
 -12   7   6       34.11      170.71     85.81 o
 -11   7   6     2083.37     2024.31    150.58 o
  -9   7   6      295.79      263.47     57.84 o
  -8   7   6      758.81      758.24     85.19 o
  -7   7   6      122.62      129.17     39.86 o
  -6   7   6      319.99      335.64     31.96 o
  -5   7   6      653.37      671.54     53.80 o
  -4   7   6     1034.89     1062.89    122.68 o
  -3   7   6       99.34      111.15     36.28 o
  -2   7   6      726.76      655.03     73.05 o
  -1   7   6     6349.43     6560.08    132.83 o
   1   7   6     3443.33     3590.86    119.18 o
   2   7   6       83.76       83.08     26.49 o
   3   7   6     1782.69     1790.07     62.45 o
   4   7   6    16192.81    15793.85    173.57 o
   5   7   6       51.77       98.93     24.64 o
   7   7   6       58.56      141.12     54.05 o
   8   7   6     3552.64     3432.94    161.09 o
   9   7   6      111.83       79.52     41.23 o
  10   7   6     1953.46     1748.72    114.12 o
  12   7   6       56.79      122.74     76.59 o
  13   7   6       86.33      131.81     88.19 o
  14   7   6      329.03      245.51     84.63 o
 -15   8   6       12.96      216.50     98.60 o
 -14   8   6       21.81      243.98     98.04 o
 -13   8   6       63.89      251.92     93.82 o
 -12   8   6      103.93      141.47     66.50 o
 -11   8   6        0.70      164.58     75.13 o
 -10   8   6      220.44      373.88    112.68 o
  -8   8   6     1034.22      876.53     70.40 o
  -7   8   6       16.07       57.39     30.61 o
  -6   8   6      652.93      617.38     52.31 o
  -5   8   6        2.21       55.43     22.04 o
  -4   8   6       11.15      126.16     50.53 o
  -3   8   6     1295.56      918.04    107.50 o
  -2   8   6      846.07      893.79     78.35 o
  -1   8   6     7574.35     7010.69    192.55 o
   0   8   6      137.34      183.09     75.74 o
   2   8   6      129.19      120.51     33.08 o
   3   8   6    10645.50    10659.84     94.24 o
   4   8   6       71.29       85.53     21.16 o
   5   8   6    11672.92    11304.20    206.01 o
   7   8   6      230.42      203.52     56.83 o
   8   8   6      216.23      169.77     47.83 o
   9   8   6     4976.10     5148.96    131.45 o
  10   8   6        2.43       56.29     47.05 o
  11   8   6      411.87      311.16     76.76 o
  12   8   6       11.69       55.33     57.56 o
  13   8   6      131.43      144.24     92.85 o
  14   8   6      178.04      245.26    114.03 o
 -14   9   6       75.59      202.69     93.07 o
 -13   9   6      456.96      351.02    102.84 o
 -12   9   6       59.52      211.24     93.42 o
 -11   9   6      229.36      118.64     56.22 o
 -10   9   6        6.49      151.81     69.96 o
  -9   9   6     1175.14     1049.25    142.54 o
  -8   9   6      311.73      302.58    107.04 o
  -7   9   6      103.22      156.70     64.60 o
  -6   9   6      813.70      888.58    174.49 o
  -5   9   6     3559.88     3514.85    237.46 o
  -3   9   6     2428.65     2172.09    139.74 o
  -2   9   6     1490.48     1656.58    101.36 o
  -1   9   6      366.41      392.44     62.75 o
   0   9   6     1458.77     1146.33    229.37 o
   1   9   6      131.18      285.10     64.44 o
   2   9   6      397.38      497.34     46.26 o
   3   9   6       26.39       97.09     27.35 o
   4   9   6     1967.50     2201.06     73.76 o
   6   9   6      207.28      312.83    117.00 o
   7   9   6      675.59      681.88     69.21 o
   8   9   6     1003.12      959.66     88.72 o
   9   9   6        2.04       88.46     36.75 o
  10   9   6        2.29       51.15     48.55 o
  11   9   6      228.83      184.83     78.56 o
  12   9   6     1435.60      997.73    148.36 o
  13   9   6      130.15      128.14     87.98 o
  14   9   6     2325.21     2636.31    199.03 o
 -14  10   6      261.24      395.02    116.69 o
 -13  10   6      138.70      323.46    105.87 o
 -12  10   6      331.29      346.33     92.68 o
 -11  10   6      428.57      541.15    127.01 o
 -10  10   6      519.31      455.07    105.21 o
  -9  10   6       67.09      191.81     73.76 o
  -8  10   6      396.33      860.84    297.27 o
  -7  10   6        3.49       95.47     63.48 o
  -6  10   6     4367.94     3887.14    174.85 o
  -5  10   6     1435.39     1408.17    135.82 o
  -4  10   6     6239.30     6294.78    186.37 o
  -3  10   6      353.32      189.26     55.42 o
  -2  10   6     1371.54     1150.87    102.92 o
  -1  10   6       20.97       67.85     39.68 o
   0  10   6       14.55       36.79     33.75 o
   1  10   6       31.09       88.13     30.67 o
   2  10   6      223.11      312.34     48.12 o
   4  10   6      128.51       88.89     25.77 o
   5  10   6     1738.71     1687.20     70.37 o
   6  10   6      353.58      251.75     44.10 o
   7  10   6    10949.36    11566.23    142.84 o
   8  10   6      250.97      264.46     69.01 o
   9  10   6      274.47      232.66     77.82 o
  10  10   6       24.29       96.69     53.56 o
  11  10   6       36.11      105.37     64.83 o
  12  10   6       22.12      140.20     79.72 o
  13  10   6     1149.58      987.38    159.93 o
  14  10   6       71.15      191.96    111.14 o
 -14  11   6        3.22      121.32     74.66 o
 -13  11   6       30.78      266.13    119.72 o
 -12  11   6       27.91      195.15     88.82 o
 -11  11   6       14.78      114.38     64.85 o
 -10  11   6      326.64      212.55     84.12 o
  -9  11   6      665.11      589.48    127.19 o
  -7  11   6        6.59       86.85     52.46 o
  -6  11   6      504.83      516.82    114.04 o
  -5  11   6     1005.20     1055.90    133.72 o
  -4  11   6     7051.17     7240.22    187.63 o
  -3  11   6      514.29      520.52     88.34 o
  -2  11   6       41.22       82.97     40.69 o
  -1  11   6     2614.85     2164.87    118.15 o
   0  11   6      344.16      163.15     54.88 o
   1  11   6      144.57      119.76     39.46 o
   2  11   6     6133.57     6302.73    138.03 o
   3  11   6       82.32      177.75     37.80 o
   4  11   6       95.13      188.18     42.76 o
   5  11   6        5.52       85.25     35.92 o
   6  11   6      109.55      185.21     49.85 o
   7  11   6       93.85      119.49     46.37 o
   8  11   6      180.60      196.36     60.99 o
   9  11   6       15.78      192.14     72.82 o
  10  11   6        0.49       75.65     55.01 o
  11  11   6        0.03       88.38     57.37 o
  12  11   6       49.19      114.08     75.25 o
  13  11   6       39.22       49.62     69.51 o
 -14  12   6       70.21      144.52     91.34 o
 -13  12   6      224.05      240.46     94.68 o
 -12  12   6      585.81      424.75    114.82 o
 -11  12   6       54.80      177.35     72.65 o
 -10  12   6      321.49      196.53     67.25 o
  -8  12   6      258.69      565.67    151.07 o
  -7  12   6      276.93      204.47    112.87 o
  -6  12   6      119.77      148.97     72.30 o
  -5  12   6      432.85      365.26    118.73 o
  -4  12   6      685.40      835.30    154.25 o
  -3  12   6      895.55      937.15    131.34 o
  -2  12   6     1253.22      950.98     94.92 o
   0  12   6       43.65      148.04     55.40 o
   1  12   6     5328.93     5173.67    113.32 o
   2  12   6        6.51       76.06     30.60 o
   3  12   6     1496.14     1272.13     98.70 o
   4  12   6      414.49      393.43     49.79 o
   5  12   6     9500.37     9405.42    172.62 o
   6  12   6      485.39      307.42     67.00 o
   7  12   6      526.59      631.26     79.04 o
   8  12   6      249.60      231.19     85.64 o
   9  12   6      424.25      653.89    105.96 o
  10  12   6       83.06      151.57     69.92 o
  11  12   6      339.81      448.83    115.70 o
  12  12   6       90.75      174.34     85.32 o
  13  12   6      185.79      153.00    104.66 o
 -13  13   6       16.70       98.54     78.98 o
 -12  13   6      348.48      395.91    105.19 o
 -11  13   6      456.13      392.81    105.50 o
 -10  13   6        1.89      164.13     75.30 o
  -9  13   6     3326.41     3520.03    204.43 o
  -8  13   6      762.14      869.64    138.16 o
  -7  13   6      200.75      153.78     80.88 o
  -6  13   6      574.03      631.70    116.12 o
  -5  13   6     1418.53     1270.29    148.15 o
  -4  13   6      758.68      663.65     92.05 o
  -3  13   6      321.64      422.01    183.14 o
  -2  13   6       57.20      109.26     52.96 o
  -1  13   6     5563.36     5366.70    143.71 o
   0  13   6     3256.44     2914.20    128.23 o
   1  13   6     2046.98     2056.30    106.39 o
   2  13   6      596.46      457.40     49.62 o
   3  13   6       33.68       70.04     26.50 o
   4  13   6       22.52      117.14     37.12 o
   5  13   6      315.64      320.10     65.80 o
   6  13   6       35.91      106.29     40.43 o
   7  13   6      298.15      281.06     70.07 o
   8  13   6      291.36      349.42     82.59 o
  10  13   6      489.69      392.32    113.82 o
  11  13   6      183.05      188.21     82.36 o
  12  13   6       20.27      137.92     84.01 o
  13  13   6      492.78      349.53    129.85 o
 -13  14   6       86.76      184.05    111.32 o
 -12  14   6     1003.52     1066.69    183.38 o
 -11  14   6      416.51      437.10    105.49 o
 -10  14   6     1296.58     1647.31    168.71 o
  -9  14   6      336.16      445.90    103.01 o
  -8  14   6      172.17      322.01    100.41 o
  -7  14   6      758.53      693.55    115.07 o
  -6  14   6     2044.70     2030.32    190.19 o
  -5  14   6        4.35      153.43     72.75 o
  -4  14   6     4496.79     4414.95    136.83 o
  -3  14   6       81.67      101.41     52.28 o
  -2  14   6     1626.33     1523.52    127.25 o
  -1  14   6     5609.95     5371.43    175.05 o
   0  14   6     3244.92     3289.30    142.71 o
   1  14   6     5756.61     6227.34    141.42 o
   2  14   6      697.32      867.26     83.50 o
   3  14   6       33.99      129.21     37.40 o
   4  14   6     1216.07      991.97     70.24 o
   5  14   6     5328.01     5352.10    143.43 o
   6  14   6       99.96       85.42     39.91 o
   7  14   6     3974.06     4331.77    196.45 o
   8  14   6       44.39      166.26     60.31 o
   9  14   6      245.20      301.90     96.51 o
  10  14   6       59.53      249.35    114.11 o
  11  14   6       44.07      204.36     94.79 o
  12  14   6       11.38      163.41     84.65 o
 -12  15   6      524.73      339.75    109.45 o
 -11  15   6      409.05      481.31    139.46 o
 -10  15   6      577.09      633.02    142.15 o
  -9  15   6      333.26      552.51    125.47 o
  -8  15   6       57.62      272.70    114.38 o
  -7  15   6       35.43      114.80     63.95 o
  -6  15   6     1986.05     1763.95    185.04 o
  -5  15   6      128.73      353.62    123.72 o
  -4  15   6     3850.40     4089.12    176.88 o
  -3  15   6      160.61      177.50     75.94 o
  -2  15   6      524.03      437.20     92.40 o
  -1  15   6      943.86     1021.67    141.08 o
   0  15   6    14880.75    15213.44    209.87 o
   1  15   6     1522.35     1590.49    101.48 o
   2  15   6     1459.47     1604.86    140.43 o
   3  15   6     1542.37     1536.30    116.49 o
   4  15   6    11058.33    10226.62    214.61 o
   5  15   6       18.39      106.90     45.29 o
   6  15   6       69.64      111.62     53.21 o
   7  15   6       11.53      106.55     47.87 o
   8  15   6       76.17      141.84     67.22 o
   9  15   6      551.20      375.55    116.53 o
  10  15   6     2098.89     1716.15    140.30 o
  11  15   6       10.69      136.37     97.84 o
  12  15   6     1623.14     1629.90    188.99 o
 -12  16   6      479.23      567.32    126.49 o
 -11  16   6      288.88      316.17    107.19 o
 -10  16   6     1601.30     1756.89    178.37 o
  -9  16   6      297.11      278.52     96.55 o
  -8  16   6      503.36      427.38     98.27 o
  -7  16   6        3.60      104.69     54.46 o
  -6  16   6       69.56      226.01     88.15 o
  -5  16   6     1009.13      984.39    142.37 o
  -4  16   6      147.25      166.57     89.92 o
  -3  16   6      232.45      170.05     57.86 o
  -2  16   6      131.95      120.36     50.61 o
  -1  16   6     2613.09     2441.28    131.12 o
   0  16   6     1877.41     1584.96    106.96 o
   1  16   6      978.31     1002.48     82.95 o
   2  16   6       52.50      199.58     62.29 o
   3  16   6      549.45      623.31     81.84 o
   4  16   6      172.61      372.80     92.45 o
   5  16   6     2450.71     2365.52    143.74 o
   6  16   6        7.14      135.28     64.73 o
   7  16   6     1473.11     1607.41    137.18 o
   8  16   6       14.36       97.45     57.48 o
   9  16   6        9.16      136.16     80.16 o
  10  16   6      156.34      134.81     73.19 o
  11  16   6     4548.27     4269.95    206.90 o
 -11  17   6       26.43      218.26     97.60 o
 -10  17   6      312.29      424.92    130.39 o
  -9  17   6      637.87      547.04    111.33 o
  -8  17   6      785.80     1061.52    138.95 o
  -6  17   6       61.08      125.06     80.65 o
  -5  17   6      583.73      449.26    111.35 o
  -4  17   6      456.18      397.14    108.04 o
  -3  17   6     1617.60     1510.48    130.73 o
  -2  17   6      935.16     1157.19    131.63 o
  -1  17   6      792.77      697.11     96.09 o
   0  17   6      725.71      640.89     86.90 o
   1  17   6       40.56      193.78     56.03 o
   2  17   6      266.46      270.89     62.26 o
   3  17   6       11.92      136.66     50.77 o
   4  17   6     2020.57     2107.97    196.58 o
   5  17   6        4.44      184.37     96.17 o
   6  17   6      731.20      810.25    165.45 o
   7  17   6        0.06      152.19     75.72 o
   8  17   6      245.08      188.73     89.51 o
   9  17   6        0.38      124.48     70.83 o
  10  17   6        4.32      116.95     75.57 o
 -10  18   6      125.80      301.32    112.31 o
  -9  18   6      566.19      479.81    131.09 o
  -8  18   6       86.27      170.54     97.99 o
  -7  18   6      902.27     1027.01    146.49 o
  -6  18   6      127.37      178.92     84.92 o
  -5  18   6      691.06      442.30    110.42 o
  -4  18   6     3770.42     3419.77    221.38 o
  -3  18   6      311.02      376.10    104.03 o
  -2  18   6      103.62      156.49     65.49 o
  -1  18   6     1377.77     1361.49    124.59 o
   0  18   6      266.46      244.00     59.07 o
   1  18   6      148.01      215.25     54.43 o
   2  18   6      310.06      321.92     79.63 o
   3  18   6      674.04      850.86    139.30 o
   4  18   6        7.13      134.32     92.41 o
   5  18   6      355.81      607.04    185.00 o
   6  18   6       40.82      120.19     73.02 o
   7  18   6        6.21      141.86     66.30 o
   8  18   6       11.13      128.25     73.40 o
   9  18   6      673.08      402.34    118.37 o
  10  18   6      248.15      291.23    103.40 o
 -10  19   6       21.94      280.41    116.41 o
  -9  19   6      211.55      366.59    115.71 o
  -8  19   6       52.51      179.05     95.59 o
  -7  19   6      129.46      408.44    127.43 o
  -6  19   6     1159.74      889.64    127.51 o
  -5  19   6        3.75      189.64     86.59 o
  -4  19   6     1510.66     1301.40    155.76 o
  -3  19   6     1086.66     1223.37    151.35 o
  -2  19   6        5.53      114.11     61.22 o
   0  19   6      245.88      198.44     59.12 o
   2  19   6     1065.77      922.67    101.75 o
   4  19   6     1403.30     1484.59    229.84 o
   5  19   6      391.02      347.79    106.82 o
   6  19   6       48.72      242.94     86.98 o
   7  19   6        0.21      176.96     85.49 o
   8  19   6       50.78      114.20     82.08 o
   9  19   6       68.24      239.50    121.51 o
  -9  20   6        2.03      199.71    113.62 o
  -8  20   6      212.64      250.91    109.13 o
  -7  20   6      427.58      399.05    119.51 o
  -6  20   6        2.13      102.88     74.42 o
  -5  20   6      539.36      323.34    140.65 o
  -4  20   6      508.26      526.90    109.63 o
  -3  20   6        4.42      131.19     66.97 o
  -2  20   6       60.79      207.68     80.99 o
   0  20   6      240.67      304.25     69.93 o
   1  20   6      272.41      385.61     80.71 o
   2  20   6      206.97      238.29     66.56 o
   3  20   6      152.75      123.21     79.91 o
   4  20   6       87.00      245.93     96.14 o
   5  20   6      143.65      371.20    126.37 o
   6  20   6       71.73      245.70     85.47 o
   7  20   6     1518.56     1892.00    223.57 o
   8  20   6       65.71      226.99    101.65 o
  -8  21   6        0.29       78.78     63.13 o
  -7  21   6      884.80      787.04    145.01 o
  -6  21   6      217.22       91.15     70.87 o
  -5  21   6      255.10      230.75     92.59 o
  -4  21   6      310.30      285.43     97.09 o
  -3  21   6       91.46      191.78     81.14 o
  -2  21   6      148.61      153.83     73.86 o
  -1  21   6      175.48      294.56     85.69 o
   1  21   6      423.07      339.11     73.06 o
   2  21   6     2552.67     2652.11    204.79 o
   3  21   6       13.73      150.64     96.99 o
   4  21   6      407.77      501.03    134.25 o
   5  21   6       72.53      194.75     95.09 o
   6  21   6      476.63      492.17    115.90 o
  -6  22   6      140.25      210.16     99.19 o
  -5  22   6        0.01      111.99     75.44 o
  -4  22   6        1.35       82.83     82.69 o
  -3  22   6       90.05      167.10     78.56 o
  -2  22   6        1.89      147.97     81.10 o
  -1  22   6     1801.81     1917.93    210.79 o
   0  22   6       63.60      118.28     62.33 o
   1  22   6      614.47      448.28     88.00 o
   2  22   6      106.95      190.99    105.33 o
   3  22   6      945.40      878.78    158.95 o
   4  22   6      155.48      253.20    112.86 o
   5  22   6      371.52      361.70    112.28 o
   6  22   6      264.25      451.00    140.64 o
  -5  23   6       20.24      197.78     99.23 o
  -4  23   6      353.54      254.98     95.54 o
  -3  23   6       99.27      173.76     81.13 o
  -2  23   6      177.85      282.62     96.09 o
  -1  23   6       36.24      197.66     97.60 o
   0  23   6      338.63      293.67     85.86 o
   1  23   6      464.68      479.68    104.13 o
   2  23   6      638.25      597.13    140.54 o
   3  23   6        7.32      154.18     93.85 o
   4  23   6      101.07      185.80    100.03 o
  -2  24   6        1.77      118.33     86.33 o
  -1  24   6      322.78      303.67     99.69 o
   0  24   6       42.62      101.18     98.09 o
   1  24   6      731.84      441.49    138.69 o
 -15   0   7      159.91      386.66    152.30 o
 -13   0   7      355.75      400.61    141.67 o
 -11   0   7      689.63      705.71    111.31 o
  -9   0   7      585.20      396.79    102.48 o
  -7   0   7     1387.77     1321.89    188.43 o
  -5   0   7     2383.41     1935.53    107.98 o
  -3   0   7       76.67       55.42     33.36 o
  -1   0   7      225.41      495.22     93.98 o
   1   0   7      572.50      573.43     95.93 o
   3   0   7       75.35       60.81     34.48 o
   5   0   7       67.02      154.37     54.16 o
   7   0   7     1669.47     1724.34     82.79 o
   9   0   7     2555.15     2272.06    146.49 o
  11   0   7      261.24      332.12    127.04 o
  13   0   7     1982.42     2050.38    231.31 o
  15   0   7      571.89      571.52    189.02 o
 -15   1   7      527.23      498.74    114.56 o
 -14   1   7      184.46      349.22    101.60 o
 -13   1   7      160.90      212.12     81.88 o
 -12   1   7      509.29      420.80     87.48 o
 -11   1   7      985.10     1033.45     97.72 o
 -10   1   7       17.94      146.40     53.51 o
  -9   1   7    10745.18    10667.23    178.11 o
  -7   1   7     2314.05     2128.62    111.61 o
  -6   1   7      110.56       95.88     41.43 o
  -5   1   7    35769.79    39646.03    398.33 o
  -3   1   7     8082.29     9021.50    109.21 o
  -2   1   7      443.15      423.41     57.53 o
  -1   1   7      401.94      569.23     66.84 o
   0   1   7       52.47       85.46     27.78 o
   1   1   7     5139.92     4845.56     87.69 o
   2   1   7     1957.86     1813.00     55.66 o
   3   1   7      139.11       83.54     17.63 o
   4   1   7       84.33       53.75     29.78 o
   5   1   7        6.88       62.32     16.88 o
   6   1   7       39.02       99.68     33.15 o
   7   1   7      587.32      690.32     64.92 o
   8   1   7      719.52      640.59     79.08 o
   9   1   7     2802.18     2679.13    136.22 o
  10   1   7       63.85      216.95     57.57 o
  11   1   7       33.66      142.88     47.91 o
  12   1   7      231.31      240.94     64.34 o
  13   1   7      229.71      261.60     71.28 o
  14   1   7      383.06      392.05    111.58 o
  15   1   7       13.10      297.89    128.84 o
 -15   2   7      612.29      455.24    104.76 o
 -14   2   7     1286.82     1343.97    151.73 o
 -13   2   7      152.73      205.64     70.30 o
 -12   2   7     1176.33     1144.16    137.51 o
 -11   2   7        7.67      127.19     57.33 o
 -10   2   7     1186.95     1118.41     94.28 o
  -9   2   7        3.00      115.19     44.26 o
  -8   2   7     8868.66     8929.86    150.98 o
  -7   2   7      349.36      464.88     99.25 o
  -6   2   7     1556.11     1348.88     92.84 o
  -5   2   7      249.17      347.36     54.97 o
  -4   2   7      784.27      878.19     84.87 o
  -3   2   7        3.37       53.48     28.56 o
  -2   2   7      352.34      197.03     52.77 o
  -1   2   7      328.77      553.74     74.37 o
   0   2   7     1454.38     1246.15     66.77 o
   1   2   7       79.14       91.79     25.70 o
   2   2   7    22899.13    24917.80    245.74 o
   3   2   7       87.23       71.69     30.84 o
   4   2   7     1083.18     1182.04     72.79 o
   5   2   7      226.18      203.20     55.72 o
   6   2   7       63.94      171.46     41.02 o
   7   2   7      166.04      203.50     47.39 o
   8   2   7      922.53      957.40     75.90 o
   9   2   7     5365.06     5535.16    141.49 o
  10   2   7      308.34      301.95     89.87 o
  11   2   7      137.60      172.35     60.95 o
  12   2   7      325.31      370.53     74.55 o
  13   2   7     1855.53     2038.52    151.31 o
  14   2   7       81.25      155.30     92.23 o
  15   2   7        8.34      180.68    112.27 o
 -15   3   7        6.16      105.99     77.19 o
 -14   3   7       78.01      167.28     84.99 o
 -13   3   7     2120.60     2021.13    132.51 o
 -12   3   7      154.47      113.00     54.75 o
 -11   3   7        0.04       98.38     50.80 o
 -10   3   7       44.02      172.22     54.12 o
  -9   3   7     2480.05     2415.37    105.21 o
  -8   3   7      204.01      293.49     56.89 o
  -7   3   7    20086.11    19681.30    198.83 o
  -6   3   7      234.38      350.60     59.37 o
  -4   3   7        3.08       39.11     26.00 o
  -3   3   7    37538.91    39992.87    298.46 o
  -2   3   7       29.79      123.88     36.38 o
  -1   3   7    27006.05    28830.01    151.92 o
   0   3   7       75.25      182.38     50.74 o
   1   3   7      126.21      158.09     40.65 o
   2   3   7     1530.69     1746.20    102.17 o
   3   3   7     2730.86     2848.00    110.32 o
   4   3   7       92.05      115.42     43.43 o
   5   3   7     6785.90     6215.77    118.49 o
   6   3   7      496.04      458.78     66.80 o
   7   3   7      193.70      156.28     49.55 o
   8   3   7     1718.93     1875.73     90.50 o
   9   3   7      490.38      546.81     90.57 o
  10   3   7      470.09      610.59     88.71 o
  11   3   7     1599.28     1928.94    191.71 o
  12   3   7      171.88      183.37     75.77 o
  13   3   7        3.89      139.22     75.68 o
  14   3   7     1436.10     1499.51    136.31 o
  15   3   7        2.88      167.04    105.20 o
 -15   4   7        2.57      228.76    141.72 o
 -14   4   7      155.56      240.77     76.55 o
 -13   4   7      120.02      196.32     60.63 o
 -12   4   7     2475.51     2407.89    151.12 o
 -11   4   7        7.77      118.52     50.25 o
 -10   4   7      391.99      340.13     73.53 o
  -9   4   7      830.66      988.74    111.38 o
  -8   4   7     9890.44     9774.42    151.37 o
  -7   4   7      386.59      231.27     82.36 o
  -6   4   7    20140.43    18478.03    215.93 o
  -5   4   7      338.24      296.80     42.53 o
  -4   4   7      522.40      651.05     67.86 o
  -3   4   7       95.75      181.18     41.65 o
  -2   4   7    15706.90    16681.40    123.44 o
  -1   4   7      896.62      737.95     65.37 o
   0   4   7     5277.23     4862.74    108.07 o
   1   4   7      531.06      386.22     42.35 o
   2   4   7      142.55      294.96     52.77 o
   3   4   7      167.12      270.46     59.46 o
   4   4   7     4828.46     4595.31     98.95 o
   5   4   7        3.91      112.31     42.60 o
   6   4   7     7134.65     7683.45    136.77 o
   7   4   7     2176.65     2173.57     88.65 o
   8   4   7     1238.15     1147.96     77.01 o
   9   4   7     2376.19     2295.54    102.96 o
  10   4   7       13.88       94.39     40.16 o
  11   4   7      191.26      295.61     72.00 o
  12   4   7      199.44      233.06     85.85 o
  13   4   7      611.27      548.88    109.86 o
  14   4   7       30.35      154.54     99.48 o
 -15   5   7      130.81      256.22    170.99 o
 -14   5   7        0.87      139.15     81.46 o
 -13   5   7     1031.88     1093.17    147.32 o
 -12   5   7       16.99       90.43     54.25 o
 -11   5   7     1155.85     1070.57    149.78 o
 -10   5   7      101.99       88.41     46.04 o
  -9   5   7     5918.98     5764.31    170.70 o
  -7   5   7        1.00      112.20     48.37 o
  -6   5   7      121.17      174.12     40.69 o
  -5   5   7     1297.14     1567.09    111.61 o
  -4   5   7        0.04       71.49     29.00 o
  -3   5   7      102.77      134.38     34.20 o
  -2   5   7      133.99      243.49     54.48 o
   0   5   7      733.99      703.02     50.87 o
   1   5   7     2518.04     2414.01     94.50 o
   2   5   7      469.41      308.71     39.92 o
   3   5   7      162.89      113.88     47.72 o
   4   5   7      484.75      536.12     63.06 o
   5   5   7     4522.83     5272.23    122.81 o
   6   5   7     1650.24     1755.70     82.72 o
   7   5   7     2472.99     2456.10    103.81 o
   8   5   7     4808.64     4908.85    117.48 o
   9   5   7      814.55      610.50     76.32 o
  10   5   7      405.71      383.64     61.75 o
  11   5   7      269.49      165.87     76.50 o
  12   5   7      422.60      444.60     89.50 o
  13   5   7       95.47      179.76     87.96 o
  14   5   7      258.85      206.33     76.79 o
 -15   6   7      556.91      646.88    132.81 o
 -14   6   7      386.97      383.42    106.46 o
 -13   6   7      422.05      489.85    115.59 o
 -12   6   7      345.47      382.95    111.02 o
 -11   6   7       57.92      139.18     54.88 o
 -10   6   7     1364.26     1210.84    166.47 o
  -9   6   7      417.17      356.77    102.08 o
  -8   6   7     6765.06     6298.30    180.13 o
  -7   6   7      354.45      483.90     64.22 o
  -6   6   7     3366.56     3679.67     92.85 o
  -5   6   7      421.87      353.40     42.71 o
  -4   6   7     1779.88     1854.79    103.71 o
  -3   6   7       93.93       53.91     22.01 o
  -2   6   7     2858.45     2455.01    102.60 o
  -1   6   7     1000.70      814.30     69.67 o
   0   6   7      787.48      895.79     53.46 o
   1   6   7       52.02       60.54     22.28 o
   2   6   7     2595.42     2181.02     86.71 o
   3   6   7      696.55      570.04     43.91 o
   4   6   7      144.00      176.77     43.85 o
   5   6   7     4761.38     4988.73    114.25 o
   6   6   7     1631.90     1523.70    101.92 o
   7   6   7      327.61      230.33     58.47 o
   8   6   7     4359.76     4001.00    133.15 o
  10   6   7      139.02      149.64     53.63 o
  11   6   7     1316.69     1183.31    121.06 o
  12   6   7       73.72      126.27     67.46 o
  13   6   7        6.24       66.82     54.85 o
  14   6   7        0.20      133.47     78.99 o
 -15   7   7      883.35      957.34    144.28 o
 -14   7   7      122.68      314.54    119.94 o
 -13   7   7     3819.35     4091.05    346.15 o
 -12   7   7       27.00      243.56     93.89 o
 -11   7   7      274.35      442.18    115.47 o
 -10   7   7      170.29      346.07    102.11 o
  -9   7   7      996.57     1208.89    134.84 o
  -8   7   7      149.76      239.61     81.74 o
  -7   7   7     5576.13     5708.93    164.47 o
  -6   7   7     1225.54     1127.51     70.23 o
  -4   7   7      866.04      829.80     50.23 o
  -3   7   7     4223.33     4499.70     84.86 o
  -2   7   7      422.73      393.38     64.73 o
  -1   7   7    25074.25    24073.30    299.26 o
   0   7   7     1170.05      985.75     80.96 o
   1   7   7     4448.32     4695.37     89.48 o
   2   7   7      384.82      326.21     42.00 o
   3   7   7     3002.25     2723.11    133.26 o
   4   7   7      227.64      165.77     50.39 o
   5   7   7    23845.67    25972.52    417.45 o
   6   7   7     1286.58     1362.12     97.22 o
   7   7   7     2021.54     2050.21    100.72 o
   8   7   7     2534.55     2427.55    140.39 o
   9   7   7       12.45      103.89     47.24 o
  10   7   7        1.31       82.64     42.65 o
  11   7   7      160.37      208.50     92.86 o
  12   7   7     1873.11     1830.88    146.88 o
  13   7   7        6.83       86.89     66.07 o
  14   7   7       50.96       84.81     71.87 o
 -14   8   7      195.20      377.99    107.45 o
 -13   8   7      696.21      689.47    123.46 o
 -12   8   7     1334.21     1360.96    154.29 o
 -11   8   7       23.66      178.64     81.67 o
 -10   8   7      664.27      689.57    128.46 o
  -8   8   7      205.74      213.78     80.77 o
  -7   8   7      109.83       59.27     52.13 o
  -6   8   7      919.03      868.31     96.12 o
  -5   8   7      331.01      207.88     31.07 o
  -4   8   7     1064.16      732.19    131.37 o
  -3   8   7      381.77      270.88     61.09 o
  -2   8   7      774.62      749.05     79.72 o
  -1   8   7      177.65      171.39     49.30 o
   0   8   7      858.36      783.07     73.18 o
   1   8   7     1632.04     1734.92    104.80 o
   3   8   7      512.57      493.98     63.64 o
   4   8   7     1953.88     1883.28     84.12 o
   5   8   7     2555.02     2580.45    121.27 o
   6   8   7     3329.84     3153.92    114.77 o
   7   8   7     3153.21     3102.26    102.83 o
   8   8   7       38.83      161.62     49.93 o
   9   8   7      341.92      360.17     68.75 o
  10   8   7      298.35      134.73     60.67 o
  11   8   7      130.23      204.24     90.45 o
  12   8   7      584.88      694.09    132.00 o
  13   8   7      567.97      391.93     97.46 o
  14   8   7        8.40       67.77     62.39 o
 -14   9   7      319.83      317.84    111.17 o
 -13   9   7      357.40      503.91    116.76 o
 -12   9   7       18.24      176.82     84.83 o
 -11   9   7     3009.07     2694.98    181.95 o
 -10   9   7      277.27      267.78    102.48 o
  -9   9   7        1.10      165.57     71.41 o
  -8   9   7      478.03      391.30    112.65 o
  -7   9   7      325.95      179.79     71.12 o
  -6   9   7      869.35      726.78    155.79 o
  -5   9   7     3565.55     3328.84    178.81 o
  -3   9   7    10871.92    10813.61    313.74 o
  -2   9   7       73.14      129.83     47.40 o
  -1   9   7      384.92      467.29     82.12 o
   0   9   7       92.86      149.91     51.02 o
   1   9   7     3683.32     4381.55    167.31 o
   2   9   7     1989.50     1947.36     78.40 o
   3   9   7     1684.58     1450.93     65.43 o
   4   9   7      283.35      194.89     47.23 o
   5   9   7        9.24       59.93     36.85 o
   6   9   7     4820.11     5113.54    221.51 o
   7   9   7     1524.51     1705.43    155.21 o
   8   9   7      477.99      317.93     59.63 o
   9   9   7     2750.83     2710.20    118.06 o
  10   9   7     2897.57     2651.08    157.81 o
  11   9   7        0.31      132.91     86.25 o
  12   9   7     2134.27     2368.85    187.31 o
  13   9   7      157.43      170.94    101.58 o
  14   9   7       30.69       98.12     67.50 o
 -14  10   7       24.86      181.37     98.10 o
 -13  10   7      236.05      286.72    100.04 o
 -12  10   7       71.49      126.72     83.36 o
 -11  10   7       71.78      283.76     99.00 o
 -10  10   7     5810.79     5615.13    224.47 o
  -9  10   7      303.40      330.88    127.40 o
  -8  10   7     6009.52     5561.13    313.98 o
  -7  10   7       63.00      133.10     70.78 o
  -6  10   7     3237.02     3625.40    339.37 o
  -4  10   7    29606.58    29459.78    245.21 o
  -3  10   7      559.95      598.93     92.65 o
  -2  10   7      211.11      131.59     47.26 o
  -1  10   7      571.27      706.20    102.05 o
   0  10   7     4887.90     4831.82     91.62 o
   2  10   7    11172.00    11036.10    185.44 o
   3  10   7     1655.81     1609.70     75.30 o
   4  10   7      128.25       77.56     28.79 o
   5  10   7      109.15       82.10     39.49 o
   6  10   7     1603.10     1799.96    149.78 o
   7  10   7        9.34      129.96     49.08 o
   8  10   7     4598.90     4437.16    139.15 o
   9  10   7      106.21      157.08     64.44 o
  10  10   7     1196.77     1039.12    115.56 o
  11  10   7        8.19      132.91     66.04 o
  12  10   7       56.25       84.72     79.72 o
  13  10   7      448.52      481.20    125.64 o
 -14  11   7       93.89      305.22    120.09 o
 -13  11   7       10.76      164.53    104.24 o
 -12  11   7       52.33      265.25    111.95 o
 -11  11   7        7.61      180.49     85.45 o
 -10  11   7        8.01      146.98     78.98 o
  -9  11   7     2542.62     2505.25    178.40 o
  -8  11   7     1878.85     1978.14    148.79 o
  -7  11   7       26.77       91.11     67.97 o
  -6  11   7      131.40      196.73     75.08 o
  -5  11   7     2478.67     2558.44    181.06 o
  -3  11   7     6719.61     7372.59    156.94 o
  -2  11   7      520.71      571.78     98.54 o
  -1  11   7      417.23      426.28     72.46 o
   0  11   7     1370.00     1225.60     71.35 o
   1  11   7     1901.23     1867.32    169.64 o
   2  11   7      495.69      576.56     64.50 o
   3  11   7     6290.37     6439.90    174.92 o
   4  11   7     1806.92     1708.18    100.91 o
   5  11   7      385.66      228.10     74.70 o
   6  11   7       84.37      107.58     38.11 o
   7  11   7     3542.85     3282.00    103.36 o
   8  11   7      754.27      727.92     82.37 o
   9  11   7      341.40      376.33     92.31 o
  10  11   7     6241.79     6152.78    192.48 o
  11  11   7       92.38      133.64     62.16 o
  12  11   7      940.25      753.30    145.85 o
  13  11   7       60.38      122.61     91.98 o
 -13  12   7      296.14      189.83     99.78 o
 -12  12   7      792.72      597.66    119.34 o
 -11  12   7       32.54      220.91     95.15 o
 -10  12   7       50.77      133.51     81.91 o
  -9  12   7      524.20      500.59    112.02 o
  -8  12   7     2864.17     2796.39    203.44 o
  -7  12   7      255.30      211.29     81.60 o
  -6  12   7     2907.28     3266.05    226.31 o
  -5  12   7      100.62      298.85    112.16 o
  -4  12   7     5873.51     5769.86    165.90 o
  -3  12   7       74.54       81.66     42.44 o
  -2  12   7      202.34      135.81     56.13 o
  -1  12   7      353.78      442.03     74.66 o
   0  12   7     1161.91     1022.63     97.42 o
   1  12   7      738.97      525.97     79.09 o
   2  12   7     1528.90     1330.14    173.00 o
   3  12   7       75.61      143.93     35.21 o
   4  12   7     2049.59     1906.20    110.41 o
   5  12   7      158.66      169.57     59.64 o
   6  12   7      137.32      120.75     48.98 o
   7  12   7        5.17      111.73     45.87 o
   8  12   7      364.09      321.91     97.73 o
   9  12   7      656.36      689.11    122.73 o
  10  12   7      892.56      946.84    122.50 o
  11  12   7     1190.83      894.06    134.52 o
  12  12   7       18.87       57.66     72.29 o
  13  12   7       15.54      137.25     98.42 o
 -13  13   7      374.14      272.53    114.32 o
 -12  13   7      407.11      354.03    124.67 o
 -11  13   7        9.50      188.97     88.39 o
 -10  13   7      274.70      363.51    107.42 o
  -9  13   7      860.55     1116.76    139.33 o
  -8  13   7      147.77      309.67     97.43 o
  -7  13   7      255.25      362.00    160.35 o
  -6  13   7        0.68      178.16     88.59 o
  -5  13   7     3110.44     3433.72    203.60 o
  -4  13   7       29.24      109.56     52.24 o
  -3  13   7     3837.66     4081.27    172.11 o
  -2  13   7      139.31      183.83     81.60 o
  -1  13   7      133.13      166.53     73.81 o
   0  13   7       44.87       96.17     53.66 o
   1  13   7      205.94      155.55     52.42 o
   2  13   7     1017.94      747.15     77.93 o
   3  13   7       94.62      127.11     33.83 o
   4  13   7       82.73      230.33     67.16 o
   5  13   7      505.78      537.22     76.27 o
   6  13   7       98.34      137.52     49.36 o
   7  13   7      153.44      188.03     52.32 o
   8  13   7        9.92      158.02     85.63 o
   9  13   7      118.32      310.16     97.39 o
  10  13   7     1429.77     1599.81    143.86 o
  11  13   7      456.00      351.25     93.77 o
  12  13   7      157.01      114.52    105.25 o
 -12  14   7       56.58       99.03     76.96 o
 -11  14   7      184.00      231.40    103.17 o
 -10  14   7      269.21      339.62    101.47 o
  -9  14   7      143.23      320.85    101.83 o
  -7  14   7      216.94      216.16     77.28 o
  -6  14   7     2133.02     2152.20    164.23 o
  -5  14   7     1072.74      915.68    124.15 o
  -4  14   7        2.52      131.16     65.91 o
  -3  14   7      271.65      394.19    153.53 o
  -2  14   7      520.59      390.03     79.38 o
  -1  14   7      105.33      184.66     80.36 o
   0  14   7      266.35      230.52     73.60 o
   1  14   7       61.26       68.84     50.85 o
   2  14   7     2645.08     2364.31    117.37 o
   3  14   7     1323.63     1437.12     90.64 o
   4  14   7      484.98      413.01     88.28 o
   5  14   7       25.53      120.65     41.03 o
   6  14   7       27.76       81.77     43.03 o
   7  14   7     1270.48     1056.34    109.94 o
   8  14   7      252.23      197.91     65.38 o
   9  14   7      789.52      747.79    109.72 o
  10  14   7       86.31      185.15     73.90 o
  11  14   7     2388.87     2125.37    179.64 o
  12  14   7        2.36      147.89     84.89 o
 -12  15   7       51.10      279.12    116.46 o
 -11  15   7       97.39      206.67     94.76 o
  -9  15   7      121.37      290.64    103.91 o
  -8  15   7       17.52      168.80     83.28 o
  -7  15   7     1303.22     1221.77    168.78 o
  -6  15   7       65.95      234.99     88.53 o
  -5  15   7      436.20      542.41    113.88 o
  -4  15   7       48.72      198.41     94.80 o
  -3  15   7       56.33      209.91     64.70 o
  -2  15   7        4.35      149.19     58.82 o
  -1  15   7     2498.65     2552.78    127.65 o
   0  15   7      210.01      143.06     55.11 o
   1  15   7       30.19      112.91     55.23 o
   3  15   7     2744.58     2850.66    167.76 o
   4  15   7      467.21      413.43     87.57 o
   5  15   7      212.39      191.48     81.11 o
   6  15   7     1033.73      709.64     96.23 o
   7  15   7     1977.08     1982.33    135.13 o
   8  15   7      589.54      495.69     87.34 o
   9  15   7      594.73      514.97    106.15 o
  10  15   7        2.46       83.33     64.33 o
  11  15   7      865.15      679.34    125.16 o
 -11  16   7      169.07      296.89    124.49 o
 -10  16   7      790.69      888.46    148.76 o
  -8  16   7      504.71      429.19    111.78 o
  -7  16   7      183.80      284.48     92.11 o
  -6  16   7     2948.42     2679.70    182.76 o
  -5  16   7       49.09       53.06     61.99 o
  -4  16   7     1121.86     1088.60    153.06 o
  -3  16   7       65.18      201.08     63.09 o
  -2  16   7      797.36      658.57    101.37 o
  -1  16   7       37.41       94.10     53.78 o
   0  16   7     1426.40     1265.49    112.53 o
   1  16   7        2.05      105.92     50.25 o
   2  16   7     1791.94     1872.95    112.63 o
   3  16   7      175.72      131.33     65.56 o
   4  16   7      861.33      866.51    115.73 o
   5  16   7        2.44      123.50     61.33 o
   6  16   7      468.91      463.40     99.47 o
   7  16   7      154.72       97.86     53.15 o
   8  16   7      184.27      207.47     74.04 o
   9  16   7      132.72      210.22     93.45 o
  10  16   7      398.95      358.77    106.43 o
  11  16   7     1339.94     1288.85    164.56 o
 -11  17   7      662.22      459.95    142.14 o
 -10  17   7        4.49      232.24    108.87 o
  -9  17   7      427.40      544.40    136.93 o
  -7  17   7       21.83      157.55     87.40 o
  -6  17   7      304.61      371.33    102.30 o
  -5  17   7     6925.37     7202.40    231.78 o
  -4  17   7        0.04      169.05     79.83 o
  -3  17   7     4897.17     5294.09    206.88 o
  -2  17   7       81.73      133.12     52.54 o
  -1  17   7       20.85      119.77     49.45 o
   0  17   7      466.03      340.26     74.65 o
   1  17   7     1792.45     1787.22    112.39 o
   2  17   7      222.69      256.54     56.85 o
   3  17   7     1881.89     1820.68    146.01 o
   4  17   7       50.47      244.57     91.87 o
   5  17   7      481.94      793.67    156.45 o
   6  17   7      379.00      308.73     88.67 o
   7  17   7      333.32      281.38     86.48 o
   8  17   7      196.86      253.39     96.16 o
   9  17   7      236.35      278.13    116.13 o
  10  17   7       10.64      135.87     81.69 o
 -10  18   7      548.78      633.05    135.68 o
  -9  18   7      193.92      145.61     77.58 o
  -8  18   7      374.63      307.98     99.82 o
  -7  18   7       23.17      154.08     69.09 o
  -6  18   7       79.73      117.81     63.48 o
  -5  18   7       15.37      146.02     83.19 o
  -4  18   7      645.84      616.44    119.20 o
  -3  18   7        0.78      114.33     67.71 o
  -2  18   7      107.92      165.69     68.71 o
  -1  18   7      114.61      176.47     72.18 o
   0  18   7      797.86      645.63    108.27 o
   1  18   7      486.07      499.13     86.92 o
   2  18   7     1833.30     2097.38    153.91 o
   3  18   7      164.22      295.47    102.47 o
   4  18   7        5.50      140.64     84.62 o
   5  18   7      431.79      358.01    104.02 o
   6  18   7     1152.16     1116.82    139.63 o
   7  18   7       61.48      122.72     76.04 o
   8  18   7      452.34      361.15    101.05 o
   9  18   7      153.98      179.58    113.09 o
  -9  19   7      463.44      377.65    124.12 o
  -7  19   7       72.27      110.96     73.32 o
  -6  19   7       58.57      159.04     87.48 o
  -5  19   7      301.27      493.06    141.21 o
  -4  19   7       27.50      239.88     92.90 o
  -3  19   7     4040.66     4225.95    229.39 o
  -2  19   7      696.86      730.28    137.59 o
  -1  19   7      182.59      175.89     71.76 o
   0  19   7      706.62      503.53     99.64 o
   1  19   7       29.21      159.26     68.15 o
   2  19   7      216.36      349.71     93.65 o
   3  19   7      933.58     1116.20    191.42 o
   4  19   7      305.38      449.56    167.00 o
   5  19   7      539.96      510.36    127.74 o
   6  19   7       16.06      164.42     81.48 o
   7  19   7       42.38      230.38     97.36 o
   8  19   7       64.18      211.22    106.63 o
  -8  20   7        8.14      205.75     93.27 o
  -5  20   7        7.58      100.02     66.59 o
  -4  20   7     2159.18     1916.50    157.58 o
  -3  20   7      228.71      297.09    106.44 o
  -2  20   7      132.69      274.34    118.86 o
  -1  20   7      260.99      278.36     67.63 o
   0  20   7      262.16      287.26     76.20 o
   1  20   7      534.35      482.22     89.21 o
   2  20   7     3258.43     3507.47    198.26 o
   3  20   7      882.37      725.45    143.97 o
   4  20   7      134.58      204.19    114.68 o
   5  20   7      247.82      242.16    107.88 o
   6  20   7      546.93      517.88    122.49 o
   7  20   7      468.68      348.45     94.32 o
  -7  21   7      953.60      861.26    127.18 o
  -6  21   7        3.76      120.47     79.99 o
  -5  21   7      336.97      404.87    122.59 o
  -4  21   7        0.29      126.54     79.26 o
  -3  21   7      123.27      218.84     91.33 o
  -2  21   7      115.65      225.58     89.07 o
  -1  21   7     1292.62     1306.76    172.39 o
   0  21   7        1.82       94.31     61.19 o
   1  21   7      950.12      970.49    141.40 o
   2  21   7       31.15      205.92     92.80 o
   3  21   7     1775.95     1975.32    223.03 o
   4  21   7      128.44      191.99    103.31 o
   5  21   7       85.01      188.42     92.04 o
   6  21   7        0.05      145.87     85.67 o
  -6  22   7       38.03      190.93     91.93 o
  -5  22   7      198.45      198.32    105.89 o
  -4  22   7       84.40      231.37    102.88 o
  -3  22   7        8.99      180.19     95.79 o
  -1  22   7      228.29      300.25    102.17 o
   0  22   7      404.72      419.39    108.39 o
   1  22   7        0.48      146.73     91.29 o
   2  22   7      356.84      259.90    121.57 o
   3  22   7       49.15      197.51    108.38 o
   4  22   7       89.11      170.48    116.01 o
   5  22   7      376.76      252.72    107.80 o
  -4  23   7       16.28      177.95     95.45 o
  -3  23   7       12.92      119.51     74.36 o
  -2  23   7      545.40      377.46    123.55 o
  -1  23   7     5188.07     5769.33    379.41 o
   0  23   7      674.92      574.55    126.14 o
   1  23   7        8.78       84.85     85.90 o
   2  23   7       29.43      202.75    117.16 o
   3  23   7      433.15      307.16    133.30 o
 -14   0   8       19.02      177.42    120.75 o
 -12   0   8        0.08      146.64     92.30 o
 -10   0   8       39.11      161.89     78.76 o
  -8   0   8      223.30      428.97    110.04 o
  -6   0   8       56.76       78.53     50.02 o
  -4   0   8     3104.20     2904.35    122.04 o
  -2   0   8     9154.11     8623.60    183.77 o
   0   0   8     5299.97     4641.26    172.84 o
   2   0   8      209.23      240.67     64.08 o
   4   0   8    27113.10    27740.40    366.87 o
   6   0   8      959.95      793.17    128.36 o
   8   0   8     3124.59     3335.39    236.02 o
  10   0   8     1796.40     1751.30    460.90 o
  12   0   8        6.51       77.86    120.14 o
  14   0   8       68.91      219.55    184.16 o
 -14   1   8     1536.30     1490.93    146.38 o
 -13   1   8      178.99      238.47     75.16 o
 -12   1   8       62.56      123.69     51.43 o
 -11   1   8       21.12      144.68     61.70 o
 -10   1   8     8067.16     8256.72    193.56 o
  -7   1   8       12.13      112.83     44.56 o
  -6   1   8        2.62       64.26     34.52 o
  -5   1   8     2513.55     2454.12    102.67 o
  -4   1   8     1640.21     1589.81     82.46 o
  -3   1   8     6185.61     6251.02     87.36 o
  -2   1   8     3466.34     3226.82     79.52 o
  -1   1   8       47.31       85.87     29.21 o
   0   1   8     3036.67     2522.94     69.72 o
   1   1   8     3129.83     2774.62     71.23 o
   2   1   8       37.22       88.26     25.37 o
   4   1   8     1892.44     1877.46     84.40 o
   5   1   8     9858.15     8973.67    214.22 o
   6   1   8       56.08      173.74     65.03 o
   8   1   8       54.32      146.80     59.84 o
   9   1   8       45.75      155.11     71.97 o
  10   1   8      168.82      138.77     57.03 o
  11   1   8     1545.54     1745.38    116.14 o
  12   1   8      162.79      150.76     62.44 o
  13   1   8      299.97      275.81     85.59 o
  14   1   8      171.91      219.81    116.81 o
 -15   2   8        6.07       89.96     79.63 o
 -14   2   8      171.31      188.61     92.25 o
 -13   2   8      195.49      183.14     75.31 o
 -12   2   8      562.50      394.59     81.98 o
 -11   2   8      186.63      271.33     73.30 o
 -10   2   8       41.50      138.72     50.84 o
  -9   2   8      108.72      158.28     51.69 o
  -8   2   8      716.46      931.50     94.40 o
  -7   2   8       11.72       63.37     36.58 o
  -6   2   8      266.05      152.14     44.32 o
  -5   2   8     9736.93     9105.37    163.50 o
  -4   2   8      474.15      540.67     74.48 o
  -3   2   8    14915.57    15771.40    157.86 o
  -1   2   8        2.65      116.17     42.57 o
   0   2   8     4791.01     4041.68     84.60 o
   1   2   8     2829.79     3146.88     80.20 o
   3   2   8      670.37      795.02     60.23 o
   4   2   8     5892.37     6459.30    148.67 o
   5   2   8     2075.46     1854.13    131.39 o
   7   2   8       10.67       81.47     35.98 o
   8   2   8      167.75      220.52     53.53 o
   9   2   8      103.12      138.47     48.33 o
  10   2   8      627.11      904.09    105.48 o
  11   2   8       17.14      131.79     55.00 o
  12   2   8      415.41      353.02     80.69 o
  13   2   8       53.12      156.61     84.99 o
  14   2   8      211.57      298.16    102.93 o
 -15   3   8        0.73      176.06    121.44 o
 -14   3   8      589.63      482.94    112.37 o
 -13   3   8       92.60      177.16     68.04 o
 -12   3   8      251.75      237.96     70.66 o
 -11   3   8      164.76      186.97     64.87 o
 -10   3   8     1190.25     1003.64    105.91 o
  -9   3   8      383.53      344.14     65.76 o
  -8   3   8     1430.10     1442.43     99.14 o
  -7   3   8      723.23      641.26     76.08 o
  -6   3   8      315.58      388.83     94.15 o
  -5   3   8     1592.19     1366.63     72.06 o
  -4   3   8     2715.69     3064.80    132.13 o
  -3   3   8     6132.80     6142.79    161.54 o
  -2   3   8     1920.26     2034.41     78.42 o
  -1   3   8      499.70      421.37     61.00 o
   0   3   8     3610.19     3036.39     78.92 o
   1   3   8     2525.31     2778.13     86.02 o
   2   3   8       34.44       72.10     30.64 o
   4   3   8       25.41       95.18     36.32 o
   5   3   8    15156.68    15609.42    271.22 o
   6   3   8        2.94       69.95     34.09 o
   7   3   8     1769.68     1855.95    104.18 o
   8   3   8      155.11      167.41     57.38 o
   9   3   8       50.71      191.58     58.25 o
  10   3   8      530.93      603.22     93.34 o
  11   3   8      890.45      882.50     97.66 o
  12   3   8       33.00      164.86     60.43 o
  13   3   8      230.32      222.44     92.92 o
  14   3   8       10.80      208.25     90.29 o
 -15   4   8      601.36      574.46    148.83 o
 -14   4   8       62.01      194.71    103.69 o
 -13   4   8      406.17      386.91     98.24 o
 -12   4   8      295.07      243.56     76.08 o
 -11   4   8      218.09      274.61     74.67 o
 -10   4   8      255.94      223.21     77.75 o
  -9   4   8     5178.56     5594.87    154.90 o
  -8   4   8      880.94     1297.45    349.91 o
  -7   4   8      840.74      779.61     78.07 o
  -6   4   8      143.00      299.70     51.20 o
  -5   4   8      299.77      372.56     92.25 o
  -4   4   8     1237.57     1232.62     67.53 o
  -3   4   8      343.98      341.05     65.55 o
  -2   4   8     6087.79     6653.17    100.38 o
  -1   4   8     1866.73     1533.58     68.87 o
   0   4   8     6792.91     5792.41    160.98 o
   1   4   8      101.88      104.11     30.99 o
   2   4   8       25.20       87.46     29.03 o
   3   4   8      947.47      775.55     77.32 o
   4   4   8     2343.70     2797.55    108.89 o
   5   4   8      270.65      340.07     55.80 o
   6   4   8     1605.98     1504.23     84.14 o
   7   4   8      492.52      414.45     63.20 o
   8   4   8       28.44      104.59     38.38 o
   9   4   8      412.18      507.93     83.77 o
  10   4   8     1681.03     1628.59    132.05 o
  11   4   8       20.86      100.77     50.11 o
  12   4   8      450.90      609.62    117.37 o
  13   4   8       28.87      181.19     78.94 o
  14   4   8       97.74      128.96     82.96 o
 -15   5   8        0.02      178.01    112.42 o
 -14   5   8      837.80      929.04    166.03 o
 -13   5   8      852.90      825.68    148.90 o
 -12   5   8     2630.62     3121.77    220.86 o
 -11   5   8      352.32      463.60    110.43 o
 -10   5   8      133.24      194.86     63.64 o
  -8   5   8       93.23      133.18     42.47 o
  -7   5   8     1033.81     1027.21     81.57 o
  -6   5   8     1430.55     1291.96     66.79 o
  -5   5   8     2502.43     2449.92     89.47 o
  -4   5   8      796.80      779.78     74.63 o
  -3   5   8     3806.32     3816.08    124.31 o
  -2   5   8     1243.51     1462.87    119.22 o
  -1   5   8     1260.22     1154.38     73.20 o
   0   5   8     1606.01     1307.40     64.46 o
   1   5   8     4835.49     4962.50     94.71 o
   2   5   8      204.79      123.36     34.42 o
   3   5   8     1066.58     1030.45     80.24 o
   4   5   8        0.60       68.24     37.36 o
   5   5   8     7019.95     7492.39    200.20 o
   6   5   8       94.86      115.61     32.95 o
   7   5   8      176.20      177.20     46.49 o
   8   5   8       78.83      106.73     44.55 o
   9   5   8      542.11      485.56     99.41 o
  10   5   8       62.38       95.60     51.55 o
  11   5   8       70.61      137.08     57.72 o
  12   5   8       93.14       94.74     62.19 o
  13   5   8     2004.06     2119.24    158.00 o
  14   5   8       99.94      147.63     84.58 o
 -15   6   8     2553.76     2916.42    245.32 o
 -12   6   8      661.66      545.31    143.72 o
 -11   6   8      470.67      501.08    106.32 o
 -10   6   8        5.94      150.32     79.76 o
  -9   6   8     6162.22     6839.63    320.37 o
  -8   6   8       24.60      162.18     77.27 o
  -7   6   8     3084.69     2907.10    110.49 o
  -6   6   8     2169.89     1834.63     87.10 o
  -5   6   8     3484.81     3456.77     98.33 o
  -4   6   8       77.16       88.86     35.98 o
  -3   6   8     1453.61     1424.03     72.00 o
  -2   6   8      246.49      157.53     59.74 o
  -1   6   8      987.71      917.87    108.08 o
   0   6   8      402.31      364.53     48.89 o
   1   6   8     3272.81     3452.39     77.57 o
   2   6   8     2926.65     2801.35    143.16 o
   3   6   8      345.43      311.79     38.42 o
   4   6   8      873.37      769.96     74.37 o
   5   6   8      675.63      715.08     77.54 o
   6   6   8      677.93      873.27     94.65 o
   7   6   8       48.19       89.77     43.71 o
   8   6   8     1472.60     1306.57     90.90 o
   9   6   8        3.45      117.97     46.21 o
  10   6   8      958.49     1059.04    101.28 o
  11   6   8        0.06       93.94     56.47 o
  12   6   8      137.35      187.38     80.36 o
  13   6   8      233.06      191.16     83.55 o
  14   6   8       91.96      138.21     80.14 o
 -13   7   8       86.52      133.18     84.11 o
 -12   7   8     5741.81     6146.07    219.18 o
 -11   7   8      395.37      464.50    112.30 o
 -10   7   8      136.54      245.57     81.57 o
  -8   7   8       13.74      107.81     58.82 o
  -7   7   8      988.84      781.52    121.37 o
  -6   7   8     7347.76     7042.17     99.81 o
  -5   7   8      401.94      437.36     49.54 o
  -4   7   8      891.95      753.56     59.49 o
  -3   7   8     1696.70     1439.32     73.80 o
  -2   7   8      695.40      650.84     85.81 o
  -1   7   8      918.00      930.76     58.07 o
   1   7   8     2432.64     2423.05     75.97 o
   2   7   8      768.17      782.31     54.29 o
   3   7   8    16368.80    16104.68    188.38 o
   4   7   8       34.89       49.97     32.26 o
   5   7   8     7366.29     7317.18    150.80 o
   6   7   8        7.23      140.92     54.56 o
   7   7   8     2872.01     2579.61    154.44 o
   8   7   8      165.58      164.87     50.74 o
   9   7   8       13.51      103.65     42.81 o
  10   7   8        0.57       66.23     44.14 o
  11   7   8      797.13      819.18    109.84 o
  12   7   8      153.80      143.27     62.16 o
  13   7   8       12.89      131.71     81.71 o
  14   7   8       26.78      174.30     84.93 o
 -14   8   8      117.57      325.79    113.72 o
 -13   8   8     3324.80     3411.13    230.33 o
 -12   8   8      145.27      292.68    101.81 o
 -11   8   8     2682.70     2402.12    169.19 o
 -10   8   8     1101.28     1087.94    131.72 o
  -9   8   8      240.07      189.18     80.58 o
  -8   8   8      235.45      104.69     61.12 o
  -7   8   8        1.37      113.32     74.48 o
  -6   8   8     1242.68     1044.04     77.18 o
  -5   8   8       23.74       83.22     32.32 o
  -4   8   8      638.50      472.73     77.25 o
  -3   8   8        0.61       63.07     39.82 o
  -2   8   8     2111.95     1980.20     62.81 o
   0   8   8      261.92      403.23     68.49 o
   1   8   8       99.60      239.48     52.83 o
   2   8   8     6581.39     7217.60    106.05 o
   3   8   8     3787.07     3550.76     80.34 o
   4   8   8      421.40      412.85     81.98 o
   5   8   8        2.98       59.57     33.57 o
   6   8   8      861.32      809.41     81.72 o
   7   8   8       25.93      130.50     37.05 o
   8   8   8      108.33      218.03     55.94 o
  10   8   8       28.83       84.11     56.92 o
  11   8   8       75.94      117.92     60.07 o
  12   8   8      466.29      274.35     81.53 o
  13   8   8       32.97      105.46     84.86 o
 -14   9   8      430.88      377.28    153.07 o
 -11   9   8      171.84      228.47     86.92 o
 -10   9   8     1891.16     2101.27    179.60 o
  -9   9   8     1258.18     1430.55    171.70 o
  -8   9   8       99.19      150.58     64.01 o
  -7   9   8       22.87      119.38     61.15 o
  -6   9   8      313.75      454.66    147.11 o
  -5   9   8      708.73      670.41    115.02 o
  -4   9   8      918.47      884.76     91.29 o
  -3   9   8     2298.77     2433.77    197.93 o
  -2   9   8      525.61      356.62    123.70 o
  -1   9   8        2.09      127.31     54.47 o
   0   9   8       25.18       60.07     22.52 o
   1   9   8       20.76      122.28     40.35 o
   3   9   8    18032.13    18256.95    165.12 o
   4   9   8       64.45       90.91     34.61 o
   5   9   8       22.07      102.89     43.28 o
   6   9   8      467.51      361.35     80.58 o
   7   9   8      872.33      912.56     87.54 o
   8   9   8       58.86      170.98     68.78 o
   9   9   8       52.79      107.04     48.27 o
  10   9   8      211.61      216.76     69.10 o
  11   9   8       63.08      139.15     65.90 o
  12   9   8        3.79       78.48     68.55 o
  13   9   8        0.25      163.38     84.49 o
 -14  10   8      126.49      187.73     95.00 o
 -13  10   8      842.18      604.37    132.71 o
 -12  10   8      126.96      197.19    102.89 o
 -11  10   8      590.08      699.97    147.52 o
 -10  10   8        1.24      159.87     89.18 o
  -9  10   8      114.71      148.66     69.56 o
  -8  10   8      554.43      522.86    102.57 o
  -7  10   8     1952.50     1775.04    176.00 o
  -6  10   8      234.50      226.02    102.20 o
  -5  10   8       34.79      236.36     91.70 o
  -4  10   8     1185.23     1464.92    161.66 o
  -3  10   8      354.21      240.52     69.08 o
  -2  10   8     1960.96     2107.72    116.33 o
  -1  10   8      128.96       99.29     42.66 o
   0  10   8      174.56      209.69     81.40 o
   1  10   8      178.53      205.04     48.56 o
   2  10   8       71.79      136.15     50.38 o
   3  10   8      107.23      180.96     33.47 o
   4  10   8     6087.21     5848.81    198.70 o
   5  10   8      753.55      689.65     69.38 o
   6  10   8     5041.27     5069.73    167.30 o
   7  10   8       59.41      116.80     47.00 o
   8  10   8     3756.50     3986.96    174.53 o
   9  10   8      470.62      532.60    100.89 o
  10  10   8     2174.06     1776.47    138.99 o
  11  10   8        0.65      161.60     95.06 o
  12  10   8      501.57      496.85    116.52 o
  13  10   8       70.03      151.47     87.58 o
 -13  11   8      123.85      113.10     85.51 o
 -12  11   8     3659.93     3919.33    219.51 o
 -11  11   8     1089.06      918.82    163.46 o
 -10  11   8      687.64      733.50    133.72 o
  -9  11   8      182.76      204.08    100.79 o
  -8  11   8      534.85      411.74    101.11 o
  -7  11   8     1053.99      954.54    123.38 o
  -6  11   8      516.54      719.34    144.59 o
  -5  11   8       23.56      156.91     69.40 o
  -3  11   8     1421.19     1377.42    155.76 o
  -2  11   8      270.49      224.93     67.75 o
  -1  11   8     1547.24     1418.87    113.53 o
   0  11   8       92.10      224.46     67.66 o
   1  11   8     5262.27     5239.21    176.62 o
   2  11   8      209.48      264.65     57.02 o
   3  11   8     1344.77     1063.28     84.02 o
   4  11   8      377.52      412.83     77.93 o
   5  11   8     2244.74     1930.66    105.02 o
   6  11   8       65.00      112.31     40.98 o
   7  11   8      160.62      173.91     48.40 o
   8  11   8       22.37      118.65     46.91 o
   9  11   8       68.87      158.93     62.98 o
  10  11   8      280.98      293.55     78.24 o
  11  11   8     2035.52     2101.88    174.91 o
  12  11   8       31.51      169.57     96.09 o
 -13  12   8      178.88      253.37    112.86 o
 -12  12   8       49.76       85.28     80.43 o
 -11  12   8       71.77      189.69     89.00 o
 -10  12   8      486.22      682.72    140.78 o
  -9  12   8      104.63      208.62     73.18 o
  -8  12   8      833.87      538.81     99.51 o
  -7  12   8     3235.88     3846.04    246.90 o
  -5  12   8     2702.38     3044.27    192.54 o
  -4  12   8       34.28      118.82     53.81 o
  -3  12   8     1368.25     1474.65    108.28 o
  -2  12   8     1613.98     1478.99    112.08 o
   0  12   8      241.65      162.66     65.46 o
   1  12   8     3089.46     2791.16    196.86 o
   2  12   8      338.44      333.46     78.90 o
   3  12   8      185.86      223.76     56.99 o
   4  12   8     5696.22     5854.64    137.65 o
   5  12   8      105.23      135.77     57.66 o
   6  12   8       20.34       74.50     41.42 o
   7  12   8      219.31      142.13     47.03 o
   8  12   8      575.12      399.23     84.14 o
  10  12   8       30.36      128.05     75.85 o
  11  12   8      104.15      162.45     89.90 o
  12  12   8      265.22      203.59     94.78 o
 -12  13   8     1645.70     1465.80    173.04 o
 -11  13   8      549.92      448.21    120.25 o
 -10  13   8      338.92      295.67     93.83 o
  -9  13   8      292.93      523.04    114.80 o
  -7  13   8     1355.61     1610.62    170.13 o
  -6  13   8      197.51      232.29     79.42 o
  -5  13   8     1398.25     1328.69    151.27 o
  -3  13   8      273.86      349.47     73.48 o
  -2  13   8      117.40      198.93     63.10 o
  -1  13   8      117.89      104.18     48.81 o
   0  13   8      283.31      276.97     62.42 o
   1  13   8     5055.44     4446.52    197.09 o
   2  13   8     1511.96     1343.24     99.44 o
   3  13   8     4097.16     4374.07    266.06 o
   4  13   8      306.32      403.96     69.32 o
   5  13   8      160.46      163.56     52.59 o
   6  13   8       98.98      134.64     53.28 o
   7  13   8     5917.43     6254.80    142.22 o
   8  13   8      195.32      194.10     74.69 o
   9  13   8        0.32      173.82     80.31 o
  10  13   8       37.88      238.55     99.91 o
  11  13   8      113.36      197.72     77.04 o
  12  13   8       30.90      127.75     90.56 o
 -12  14   8       11.94      171.31    102.40 o
 -11  14   8       95.45      178.76     89.13 o
 -10  14   8       11.35      178.80     88.26 o
  -9  14   8       36.67      206.81     91.96 o
  -8  14   8       20.27      113.08     72.88 o
  -7  14   8     4641.10     4411.05    208.55 o
  -6  14   8     1532.03     1742.96    209.31 o
  -5  14   8      242.36      332.73     93.51 o
  -4  14   8      776.32     1078.94    222.83 o
  -3  14   8      481.76      532.53     89.23 o
  -2  14   8      399.55      324.11     76.83 o
  -1  14   8      160.88      286.94     72.00 o
   0  14   8       35.98       98.44     52.02 o
   1  14   8      197.44      186.13     57.69 o
   2  14   8    11740.34    11653.91    349.50 o
   3  14   8     2718.59     2551.05    209.66 o
   4  14   8     2644.55     2662.19    162.44 o
   5  14   8      293.06      450.48    114.00 o
   6  14   8        3.23      102.82     47.81 o
   7  14   8      144.70      111.88     58.88 o
   8  14   8    11575.24    12082.58    253.47 o
   9  14   8      459.88      397.87     92.92 o
  10  14   8     1191.18      955.96    126.26 o
  11  14   8       26.92      139.33     80.84 o
 -11  15   8       59.95      172.73     99.59 o
 -10  15   8      669.21      606.53    134.68 o
  -8  15   8     1193.27     1314.33    156.58 o
  -7  15   8      331.16      285.20    125.99 o
  -6  15   8      439.64      399.41    105.38 o
  -5  15   8      112.99      153.02     81.84 o
  -4  15   8       54.77      292.79    120.64 o
  -3  15   8       38.20      112.72     55.99 o
  -2  15   8      152.63      175.16     66.06 o
  -1  15   8     1787.37     1821.63    122.89 o
   0  15   8      346.60      422.75     96.92 o
   1  15   8      285.02      223.76     66.81 o
   2  15   8     5179.42     5214.39    180.77 o
   3  15   8      226.57      106.56     58.84 o
   4  15   8      729.21      690.05    111.50 o
   5  15   8     1286.42     1141.87    142.43 o
   6  15   8        8.14       96.26     49.69 o
   7  15   8      160.47      216.65     59.22 o
   8  15   8       29.28      150.58     66.50 o
   9  15   8      589.08      563.95    126.65 o
  10  15   8      346.33      301.04     95.75 o
  11  15   8      461.00      403.31    103.16 o
 -11  16   8       73.34      250.13    111.10 o
 -10  16   8      301.55      242.45    108.26 o
  -8  16   8       13.40      124.52     77.12 o
  -7  16   8       10.35      157.89     81.43 o
  -5  16   8     1104.54     1196.33    154.63 o
  -4  16   8      427.71      732.55    179.48 o
  -3  16   8      180.44      310.70    125.79 o
  -2  16   8      141.10      211.68     60.57 o
  -1  16   8      522.40      384.79     88.51 o
   0  16   8     1171.03     1094.62    105.57 o
   1  16   8     1508.41     1404.79    121.74 o
   2  16   8     5986.62     6025.87    195.94 o
   3  16   8      283.55      207.57     81.13 o
   4  16   8      205.88      128.31     85.92 o
   5  16   8      614.40      496.93    103.61 o
   6  16   8     1165.57     1200.79    146.34 o
   7  16   8      513.62      336.82     92.67 o
   8  16   8     5028.91     5366.86    205.54 o
   9  16   8      165.04      216.31    104.14 o
  10  16   8      625.69      504.35    110.70 o
 -10  17   8      900.36      632.53    185.05 o
  -9  17   8      191.99      386.29    119.26 o
  -8  17   8      725.96      527.04    114.80 o
  -7  17   8      396.11      361.79    107.26 o
  -6  17   8       19.85      225.96     96.60 o
  -5  17   8     1536.34     1941.61    170.35 o
  -4  17   8      666.99      680.12    129.87 o
  -3  17   8       99.34      341.77     94.56 o
  -2  17   8      426.08      301.55     78.40 o
  -1  17   8      922.35      987.67    156.73 o
   0  17   8      268.33      155.80     62.84 o
   1  17   8     2354.98     2137.91    139.55 o
   2  17   8      672.05     1100.78    162.47 o
   3  17   8      196.76      222.33     85.41 o
   4  17   8       60.31      223.61     92.03 o
   5  17   8      151.73      306.91    131.63 o
   6  17   8      124.29      215.62     86.53 o
   7  17   8     1851.67     1741.58    174.37 o
   8  17   8        0.73      202.25     94.85 o
   9  17   8      750.64      903.14    169.49 o
  -9  18   8     1474.94     1484.64    193.88 o
  -8  18   8      179.72      238.06    113.60 o
  -7  18   8     3039.25     3182.05    208.49 o
  -6  18   8      693.34      622.88    125.88 o
  -5  18   8      298.59      249.03     83.97 o
  -3  18   8      457.54      453.47    115.61 o
  -2  18   8     1012.00      780.83    100.42 o
  -1  18   8     2212.44     2042.83    134.01 o
   0  18   8      253.03      271.76    102.65 o
   1  18   8        1.98       91.74     54.29 o
   3  18   8       90.68      172.88     70.81 o
   4  18   8     2320.31     2329.70    163.71 o
   5  18   8       71.62      299.50    129.39 o
   6  18   8     2679.20     2446.99    165.49 o
   7  18   8      386.18      541.94    153.52 o
   8  18   8     1120.22     1181.67    141.45 o
   9  18   8        7.89       97.78     82.72 o
  -9  19   8      421.68      478.80    134.27 o
  -8  19   8       83.61      282.71    113.89 o
  -7  19   8      194.23      123.29     77.26 o
  -6  19   8      255.04      234.11    105.11 o
  -5  19   8      236.81      262.20     99.44 o
  -4  19   8       58.89      149.03     66.57 o
  -2  19   8     2655.28     2914.61    178.98 o
  -1  19   8      274.74      171.87     64.39 o
   0  19   8      274.00      262.47     77.26 o
   1  19   8      182.20      239.30    113.37 o
   2  19   8       11.85      176.61     80.33 o
   3  19   8       87.76      368.11    122.92 o
   4  19   8      407.91      405.39    139.85 o
   5  19   8      190.00      205.40     98.84 o
   6  19   8       12.41       91.16     85.96 o
   7  19   8      149.61      152.72     78.27 o
   8  19   8        0.17      129.80     76.82 o
  -8  20   8      484.31      554.33    129.37 o
  -7  20   8      138.95       92.18     90.46 o
  -6  20   8       42.73      121.65     85.43 o
  -5  20   8       20.00      193.93     86.10 o
  -4  20   8      243.81      177.98     81.48 o
  -3  20   8     1349.63     1330.72    179.62 o
  -2  20   8      505.18      356.68    113.72 o
  -1  20   8      314.20      130.71     62.21 o
   0  20   8      139.35      115.39     72.70 o
   1  20   8      429.80      368.79    105.23 o
   2  20   8      146.40      298.97     91.99 o
   3  20   8      526.33      450.14    132.17 o
   4  20   8      369.91      410.23    137.79 o
   5  20   8       27.50      241.42    134.72 o
   6  20   8     1631.30     1394.72    186.52 o
   7  20   8        3.00      138.89     71.62 o
  -6  21   8       99.12      164.11     99.23 o
  -5  21   8        3.13      175.48     98.88 o
  -4  21   8      949.85     1036.95    152.72 o
  -2  21   8      404.64      285.01     97.93 o
  -1  21   8      169.75      238.05     70.52 o
   0  21   8     1130.16      817.66    133.88 o
   1  21   8      188.84      165.87     88.59 o
   2  21   8      739.08      802.49    157.01 o
   3  21   8     1714.94     1533.71    239.90 o
   4  21   8      104.30      151.27     96.16 o
   5  21   8        1.71      201.71    100.00 o
   6  21   8       47.46      167.86     85.18 o
  -5  22   8       65.63      132.52     86.78 o
  -4  22   8      279.92      322.60    105.58 o
  -3  22   8       10.88      154.83     92.71 o
  -2  22   8        0.09      202.19     90.03 o
  -1  22   8      338.71      366.16    107.44 o
   0  22   8     2469.71     2330.50    178.84 o
   1  22   8      230.99      197.19    100.16 o
   2  22   8        1.18      121.44     90.72 o
   3  22   8      355.34      427.38    153.56 o
   4  22   8      415.57      209.88    138.19 o
  -2  23   8       24.38      131.10     83.65 o
  -1  23   8      196.77      337.86    128.01 o
   0  23   8      368.33      340.06    144.56 o
   1  23   8     1673.12     1398.84    186.57 o
 -15   0   9      874.13      891.69    189.22 o
 -13   0   9     1814.55     1736.73    228.21 o
 -11   0   9      272.11      198.52     94.89 o
  -9   0   9     1805.22     1873.64    162.26 o
  -7   0   9    11312.97    11068.93    392.77 o
  -3   0   9    18395.48    19779.21    207.39 o
  -1   0   9    14926.58    15381.24    259.53 o
   1   0   9     2275.60     2513.74    128.77 o
   3   0   9     1708.34     1869.33     80.78 o
   5   0   9    15775.05    14580.98    298.21 o
   7   0   9     5684.45     5680.67    716.54 o
   9   0   9       12.76      159.72    112.83 o
  11   0   9     1611.69     1954.17    196.70 o
  13   0   9       16.84      154.11    120.24 o
 -15   1   9      760.40      509.92    103.30 o
 -14   1   9       79.81      199.45     93.09 o
 -13   1   9      548.20      730.58    156.63 o
 -12   1   9      416.82      309.74     98.24 o
 -10   1   9      591.93      524.24     77.36 o
  -9   1   9      662.94      912.16     96.97 o
  -7   1   9       53.35      136.38     55.50 o
  -6   1   9     4905.08     4955.88    219.74 o
  -4   1   9     3841.72     3866.69    129.47 o
  -3   1   9      609.71      538.13     46.29 o
  -2   1   9     1813.37     1629.38     77.56 o
  -1   1   9       77.64       74.31     32.07 o
   0   1   9     8577.95     8539.86    115.97 o
   1   1   9       39.96       87.92     27.06 o
   2   1   9        8.58       50.36     21.27 o
   3   1   9       15.08       71.15     29.17 o
   4   1   9      712.42      742.18     58.22 o
   5   1   9      923.11      687.91     93.16 o
   6   1   9     9784.21     9340.96    274.92 o
   7   1   9     1076.79      920.66    100.31 o
   8   1   9      884.75      729.18    100.54 o
   9   1   9       18.78      131.67     54.05 o
  10   1   9     1730.82     1782.97    128.13 o
  11   1   9     1618.21     1801.38    136.95 o
  12   1   9      503.59      482.51     94.07 o
  13   1   9       65.92      177.37     82.87 o
  14   1   9      167.12      364.02    180.00 o
 -15   2   9      798.71      644.18    156.59 o
 -14   2   9      159.99      219.25     88.71 o
 -13   2   9       19.12      142.43     77.11 o
 -12   2   9        0.19      123.89     62.35 o
 -11   2   9       75.02      133.21     61.16 o
 -10   2   9       27.25      130.51     52.56 o
  -9   2   9     1839.87     1901.43    172.72 o
  -8   2   9      584.45      605.98     86.91 o
  -7   2   9     1148.23     1178.66    107.12 o
  -6   2   9       58.11      135.13     41.21 o
  -5   2   9     7637.13     7882.00    183.65 o
  -4   2   9      179.00      354.23     66.36 o
  -3   2   9    10873.89    11114.86    134.01 o
  -2   2   9      243.56      250.10     48.48 o
  -1   2   9     7816.12     6891.14    114.85 o
   0   2   9      124.15      193.12     36.57 o
   1   2   9     8729.31     8628.03    164.18 o
   2   2   9      201.87      136.38     29.40 o
   3   2   9       45.67       85.39     32.47 o
   4   2   9       31.81      106.73     37.08 o
   6   2   9     2483.50     2714.45    148.24 o
   7   2   9      146.99      106.38     63.16 o
   8   2   9     2721.71     2590.01    210.14 o
   9   2   9     1495.86     1359.13    120.42 o
  10   2   9     1377.95     1284.21    129.66 o
  11   2   9      534.03      797.79    112.08 o
  12   2   9      549.11      477.83     93.09 o
  13   2   9      520.13      671.98    136.44 o
  14   2   9        8.65      118.06     95.86 o
 -15   3   9        5.66      270.95    118.28 o
 -14   3   9      107.09      268.53    118.14 o
 -13   3   9       34.73      137.07     59.33 o
 -12   3   9      260.60      271.85     72.83 o
 -11   3   9       43.77       86.45     52.13 o
 -10   3   9      257.59      132.34     53.32 o
  -9   3   9      191.47      298.63     89.46 o
  -8   3   9     1115.32     1051.19    111.81 o
  -7   3   9     1173.90     1020.39     76.45 o
  -6   3   9     3287.30     2911.33     91.61 o
  -5   3   9      448.06      343.32     95.59 o
  -4   3   9    25166.38    25282.85    203.97 o
  -3   3   9      439.69      418.82     64.81 o
  -2   3   9       68.43      161.49     39.34 o
  -1   3   9       24.06      120.61     44.04 o
   0   3   9        4.41       62.21     26.08 o
   1   3   9      337.50      390.78     40.04 o
   2   3   9     3363.84     3896.95     74.10 o
   3   3   9      246.45      234.12     55.65 o
   4   3   9     1425.96     1481.32     88.76 o
   5   3   9      148.08      159.85     47.43 o
   6   3   9     3804.17     3961.33    197.52 o
   7   3   9       36.31       57.58     54.04 o
   8   3   9     3692.10     3697.16    161.37 o
   9   3   9      363.19      266.46     81.88 o
  10   3   9      500.31      421.11     79.49 o
  11   3   9     2566.36     2712.78    134.34 o
  12   3   9        4.95      133.24     64.60 o
  13   3   9       39.47      146.49     72.90 o
  14   3   9        0.40       79.16     69.85 o
 -14   4   9       57.03      101.87     79.04 o
 -13   4   9      544.28      536.67    118.44 o
 -12   4   9      106.86      133.56     71.77 o
 -11   4   9      299.72      202.42     67.33 o
 -10   4   9      293.59      226.81     64.00 o
  -9   4   9        0.09      125.90     61.49 o
  -8   4   9      106.47      129.02     44.63 o
  -7   4   9     8524.17     8196.12    150.90 o
  -6   4   9      163.75      349.47     64.44 o
  -5   4   9     1302.29     1251.61     74.63 o
  -4   4   9      865.15      876.95     74.83 o
  -3   4   9     2737.88     2673.35    112.92 o
  -2   4   9       35.13       97.20     32.67 o
  -1   4   9     9580.41     9399.23    128.27 o
   1   4   9    18740.13    17269.97    155.42 o
   2   4   9      516.01      574.60     80.89 o
   3   4   9     6220.34     6253.54    134.65 o
   4   4   9     1350.91     1374.28     85.04 o
   7   4   9     1002.47      994.91     84.02 o
   8   4   9       64.79      146.69     57.70 o
   9   4   9      264.90      413.42     91.35 o
  10   4   9      735.62      806.53     97.98 o
  11   4   9      298.02      301.98     75.60 o
  12   4   9       42.64      118.97     74.85 o
  13   4   9      117.86      139.27     76.20 o
  14   4   9      117.69      147.03     90.10 o
 -14   5   9      566.70      306.07     98.28 o
 -13   5   9      414.24      393.83    111.07 o
 -12   5   9        2.94      186.08     88.90 o
 -11   5   9       81.42      211.73     77.08 o
 -10   5   9     3010.71     2657.10    168.06 o
  -9   5   9      443.86      459.84     97.66 o
  -8   5   9      579.33      562.43    130.40 o
  -7   5   9      122.56      124.20     46.53 o
  -6   5   9     5219.00     5455.21    127.24 o
  -5   5   9      125.48      164.39     38.89 o
  -4   5   9     3725.43     3563.39     97.34 o
  -3   5   9       82.90      113.21     51.70 o
  -2   5   9     3816.41     3250.05     84.06 o
  -1   5   9       10.68      121.81     43.32 o
   0   5   9    10797.88    10484.94    132.66 o
   1   5   9       44.73       49.07     27.71 o
   2   5   9     6131.05     6093.16    134.70 o
   3   5   9     1151.86     1221.35    132.17 o
   4   5   9     2683.70     2560.56    113.37 o
   5   5   9        9.16       84.73     38.33 o
   6   5   9     2338.31     2302.50    106.57 o
   7   5   9      152.59      266.47     57.49 o
   8   5   9      435.11      464.70     79.28 o
   9   5   9     1390.84     1273.56    104.39 o
  10   5   9        2.50      126.96     56.81 o
  11   5   9      278.21      367.79     77.67 o
  12   5   9     1106.67     1104.49    137.07 o
  13   5   9      487.54      425.34    106.47 o
 -14   6   9       42.96      244.77     95.98 o
 -13   6   9       18.66      151.52     74.80 o
 -10   6   9      530.73      582.44    122.19 o
  -9   6   9      290.13      272.25     93.90 o
  -7   6   9     1782.35     1564.04    194.11 o
  -6   6   9      852.26      912.77     91.01 o
  -5   6   9     3505.42     3408.37     88.62 o
  -4   6   9      352.74      196.81     45.10 o
  -3   6   9      435.15      604.55     99.72 o
  -2   6   9        1.79      109.32     40.60 o
   0   6   9       14.97      125.79     42.33 o
   1   6   9     4311.65     4010.46     87.11 o
   2   6   9      334.93      192.30     41.65 o
   3   6   9     9700.55     9337.73    174.87 o
   4   6   9      877.76      825.40     87.03 o
   5   6   9     1636.41     1564.80    145.47 o
   6   6   9        0.10       93.74     42.85 o
   7   6   9     5944.47     6319.31    137.01 o
   8   6   9      410.10      425.64     80.38 o
   9   6   9      910.09      909.93    102.42 o
  10   6   9     1156.85     1416.98    115.93 o
  11   6   9      569.78      555.68     98.13 o
  12   6   9       68.22       83.82     67.81 o
  13   6   9      489.54      510.77    113.72 o
 -14   7   9       13.22      127.92     72.88 o
 -13   7   9       92.50      209.78     92.31 o
 -12   7   9        0.04      204.65     97.50 o
 -10   7   9      180.86      324.85     93.39 o
  -9   7   9       72.19      230.29     80.82 o
  -8   7   9     3334.00     3515.65    179.28 o
  -7   7   9      337.93      317.99    116.19 o
  -6   7   9     1988.95     1847.24     90.15 o
  -5   7   9      111.07       79.32     34.91 o
  -4   7   9        0.14       66.30     29.14 o
  -3   7   9       43.88      114.71     31.62 o
  -2   7   9      568.00      672.94     97.51 o
   0   7   9     1371.28     1755.06    102.80 o
   1   7   9        0.58       63.00     26.32 o
   2   7   9       20.24       82.15     30.56 o
   3   7   9       11.32       88.11     34.04 o
   4   7   9     2048.02     1867.28     95.03 o
   5   7   9      654.01      716.23     87.44 o
   6   7   9     2189.02     2046.90     92.38 o
   7   7   9     1814.04     1673.10    101.63 o
   8   7   9     1175.00     1154.51     85.97 o
   9   7   9       62.94      184.08     65.19 o
  10   7   9      790.69      696.37     94.05 o
  11   7   9        6.55      168.19     74.27 o
  12   7   9      116.96      185.25     88.45 o
  13   7   9      207.21      287.46    105.42 o
 -14   8   9       18.62      114.84     78.76 o
 -13   8   9      528.89      365.38    108.57 o
 -12   8   9      428.40      743.57    139.69 o
 -11   8   9      177.62      256.09     96.73 o
 -10   8   9      228.82      250.74    103.87 o
  -9   8   9      258.87      393.29    119.88 o
  -8   8   9       78.62      105.43     73.16 o
  -7   8   9      386.17      371.74    114.56 o
  -6   8   9     1507.04     1207.61     91.47 o
  -5   8   9     3836.80     4343.59    167.66 o
  -4   8   9      308.21      154.73     52.93 o
  -3   8   9      134.13      119.18     45.97 o
  -2   8   9      121.86      305.98     66.01 o
  -1   8   9     5545.67     5298.31    145.39 o
   0   8   9      134.70      151.69     37.48 o
   1   8   9      898.81      908.76     62.31 o
   2   8   9      336.62      372.87     51.71 o
   3   8   9     2670.38     2809.73    103.51 o
   4   8   9       46.88      138.25     52.42 o
   5   8   9     9039.03    10014.35    178.20 o
   6   8   9      772.09     1058.82    109.44 o
   7   8   9      403.89      538.14     61.71 o
   8   8   9     1191.08     1036.68     89.00 o
   9   8   9     1542.86     1414.08    136.10 o
  10   8   9        0.54      109.30     53.71 o
  11   8   9      779.55      867.22    136.89 o
  12   8   9      630.91      510.93    105.36 o
  13   8   9       46.27      157.44     88.55 o
 -13   9   9      265.80      311.13    112.78 o
 -12   9   9     1665.68     1719.43    183.52 o
 -11   9   9     1209.05     1016.36    176.25 o
 -10   9   9      144.38      335.83     92.79 o
  -9   9   9       17.84      150.84     72.03 o
  -7   9   9      311.20      246.68    106.35 o
  -6   9   9        9.38      121.14     65.37 o
  -5   9   9       51.59      137.07     51.35 o
  -4   9   9    10295.13     9866.90    198.85 o
  -3   9   9       10.10       92.56     43.06 o
  -2   9   9     9554.52     9420.86    235.43 o
  -1   9   9       64.66      173.13     56.64 o
   0   9   9       79.91      155.95     54.20 o
   1   9   9        1.06       75.30     30.71 o
   2   9   9      401.03      517.46     60.35 o
   3   9   9      305.70      367.93     64.73 o
   4   9   9     2969.91     2662.97    168.76 o
   5   9   9       71.24      146.94     57.44 o
   6   9   9     4024.94     4266.95    129.33 o
   8   9   9      774.13      743.78     82.86 o
   9   9   9       90.72      159.00     52.40 o
  10   9   9      757.58      743.31    112.02 o
  11   9   9      165.88      210.99     79.59 o
  12   9   9      387.95      487.84    110.06 o
  13   9   9      228.37      327.74    104.65 o
 -13  10   9      857.06      654.47    141.72 o
 -12  10   9        7.20      161.74     93.14 o
 -11  10   9     1770.19     1649.26    168.86 o
 -10  10   9      215.16      292.14     83.62 o
  -9  10   9      638.20      539.56    101.20 o
  -8  10   9      837.33      614.67    134.55 o
  -7  10   9     7548.79     7994.59    242.47 o
  -6  10   9       19.44       98.17     63.50 o
  -5  10   9       27.74      176.06     60.70 o
  -4  10   9      188.44      212.74     75.89 o
  -3  10   9     1255.14     1107.39     95.15 o
  -2  10   9      365.17      403.34     84.51 o
  -1  10   9     1443.85     1294.88    128.78 o
   0  10   9      211.35      323.23    107.17 o
   1  10   9      372.15      449.37     75.03 o
   2  10   9      132.12      182.47     45.75 o
   3  10   9      254.28      340.57     53.30 o
   4  10   9       98.37      175.55     50.42 o
   5  10   9     1334.95     1498.62    110.93 o
   6  10   9      449.58      403.95     53.72 o
   8  10   9     1429.13     1354.31    129.69 o
   9  10   9      480.86      491.90     77.19 o
  10  10   9        2.83      190.03     93.64 o
  11  10   9      440.39      397.36    125.59 o
  12  10   9      609.27      556.08    106.78 o
 -13  11   9       61.10      196.08     96.21 o
 -12  11   9     1622.64     1396.47    165.13 o
 -11  11   9       53.77      227.63    106.75 o
 -10  11   9      476.19      685.10    146.89 o
  -9  11   9      189.97      330.66     99.20 o
  -8  11   9     1439.19     1093.98    124.60 o
  -7  11   9      327.27      127.38     67.97 o
  -6  11   9     3655.83     3517.93    258.83 o
  -5  11   9       73.89      196.26     64.51 o
  -4  11   9      532.14      568.73     96.84 o
  -3  11   9       46.16      105.02     53.57 o
  -2  11   9    17413.48    18343.19    220.43 o
   0  11   9     3783.91     3716.66    137.95 o
   1  11   9      196.82      285.21     59.68 o
   2  11   9      842.75     1154.82    119.04 o
   3  11   9      163.77      175.26     62.51 o
   4  11   9      754.39      733.89     75.95 o
   5  11   9      132.98      150.16     43.91 o
   6  11   9      402.04      366.78     58.99 o
   7  11   9      247.53      213.02     49.51 o
   8  11   9     1040.45     1072.38    168.76 o
   9  11   9       10.90       98.64     55.34 o
  10  11   9      508.67      419.89    104.62 o
  11  11   9       16.83      128.39     85.07 o
  12  11   9       89.24      160.84     89.31 o
 -12  12   9       27.51      201.17    100.28 o
 -11  12   9      666.51      644.17    130.25 o
 -10  12   9      526.69      949.33    206.66 o
  -9  12   9      346.06      261.24     87.80 o
  -8  12   9      300.65      230.52     86.68 o
  -7  12   9      119.12      206.84     90.39 o
  -6  12   9      121.96       63.10     81.22 o
  -5  12   9     4118.06     4396.31    206.64 o
  -3  12   9     7444.38     7362.72    221.06 o
  -2  12   9      244.11      174.44     69.70 o
  -1  12   9     3543.60     3637.57    132.98 o
   0  12   9       54.92      134.63     56.03 o
   1  12   9     2234.71     2516.12    119.74 o
   3  12   9     1116.53     1095.41    118.72 o
   4  12   9      120.64       96.93     39.18 o
   5  12   9     1519.59     1456.20     97.90 o
   6  12   9      287.27      256.98     63.18 o
   7  12   9     2649.99     2578.88    110.62 o
   8  12   9     1620.59     1740.35    101.98 o
   9  12   9     1073.46      909.01    118.86 o
  10  12   9      291.68      287.23    131.54 o
  11  12   9      361.96      255.38     79.24 o
  12  12   9      217.91      166.90     78.21 o
 -12  13   9       48.42      113.94     82.74 o
 -11  13   9      241.15      278.75    109.76 o
 -10  13   9     2836.09     3020.52    195.34 o
  -9  13   9       48.08      116.92     69.45 o
  -8  13   9       43.63      169.71     85.98 o
  -7  13   9     1859.36     1751.04    177.38 o
  -6  13   9     5754.46     5960.80    220.09 o
  -5  13   9      420.18      525.43    109.12 o
  -4  13   9     6024.50     6021.85    182.44 o
  -3  13   9      426.18      513.99     91.29 o
  -1  13   9        9.23       84.20     48.55 o
   0  13   9       61.97      132.40     54.90 o
   1  13   9       15.81      109.58     56.07 o
   2  13   9     1692.19     1758.49    187.49 o
   3  13   9      162.10      292.96     82.73 o
   4  13   9     2868.94     2906.94    155.76 o
   5  13   9      286.49      352.20     71.34 o
   6  13   9      333.81      306.94     68.93 o
   7  13   9      340.84      272.74     60.38 o
   8  13   9     2830.86     2660.04    132.62 o
   9  13   9      313.50      192.86     74.38 o
  10  13   9      123.72      124.45     77.35 o
  11  13   9       54.84       71.31     68.49 o
 -12  14   9      182.23      327.82    124.63 o
 -11  14   9       64.00      227.78    107.65 o
  -9  14   9     2422.44     2643.09    266.81 o
  -8  14   9       32.22      179.31     84.40 o
  -7  14   9     3080.64     3350.42    202.98 o
  -6  14   9     1854.76     2227.40    216.43 o
  -5  14   9      301.56      607.89    128.09 o
  -3  14   9     1164.29     1372.32    168.89 o
  -2  14   9     1012.26     1062.89    105.51 o
  -1  14   9    12691.60    12763.91    245.36 o
   0  14   9     1024.83      861.95     97.39 o
   1  14   9     8271.46     8239.46    202.65 o
   2  14   9      106.71      133.89     64.39 o
   3  14   9     1793.80     2405.65    186.59 o
   4  14   9       80.25      205.09     73.23 o
   5  14   9      699.15      793.96    123.24 o
   6  14   9       66.35      119.78     64.65 o
   7  14   9     1532.51     1433.41     99.84 o
   8  14   9      797.92      632.74     88.78 o
   9  14   9      837.53      780.77    125.61 o
  10  14   9       22.82       67.26     59.85 o
  11  14   9       71.96      156.11     96.59 o
 -11  15   9      116.65      361.60    125.45 o
 -10  15   9      552.74      646.05    236.37 o
  -9  15   9      151.82      311.18    103.27 o
  -8  15   9        5.04      142.03     80.69 o
  -7  15   9     1617.25     1675.33    178.24 o
  -6  15   9     1188.15     1213.34    165.20 o
  -4  15   9      230.87      290.91     89.68 o
  -3  15   9      103.09      111.00     57.15 o
  -1  15   9       12.97      174.89     67.05 o
   1  15   9      661.01      651.57     90.02 o
   2  15   9     3265.51     2901.33    167.35 o
   3  15   9       94.08      118.07     59.31 o
   4  15   9        6.16      146.02     58.65 o
   6  15   9      481.53      485.30     87.98 o
   7  15   9      966.55      681.85    106.46 o
   8  15   9      218.56      154.46     70.60 o
   9  15   9     1162.81      985.92    154.48 o
  10  15   9       41.18      118.92     79.40 o
 -10  16   9      971.04     1168.02    164.87 o
  -9  16   9        0.51      233.53    106.48 o
  -8  16   9      589.90      304.67     98.82 o
  -7  16   9     2786.79     2901.18    190.24 o
  -6  16   9      909.50      961.10    140.67 o
  -5  16   9       92.21      247.92     93.32 o
  -4  16   9       28.60      174.46     70.56 o
  -2  16   9      755.37      849.95    132.10 o
  -1  16   9     7573.94     7747.69    184.11 o
   0  16   9      553.45      668.99    112.43 o
   1  16   9      872.34      680.05    137.99 o
   2  16   9      250.66      191.15     77.49 o
   3  16   9      292.13      155.17     84.37 o
   4  16   9      364.28      284.58    111.05 o
   5  16   9      180.52      201.31     83.21 o
   6  16   9     1174.21     1076.48    186.10 o
   7  16   9     1002.15      950.78    135.66 o
   8  16   9      248.76      161.87     85.79 o
   9  16   9      442.11      375.06    127.83 o
 -10  17   9     2853.73     2974.63    229.37 o
  -7  17   9        4.81      129.05     86.69 o
  -6  17   9      123.97      146.74     77.92 o
  -5  17   9     1210.82     1269.91    156.90 o
  -4  17   9     3463.13     3391.70    194.13 o
  -3  17   9      110.48      252.01    101.04 o
  -2  17   9       37.33      197.75     86.37 o
  -1  17   9       62.87      177.15     63.04 o
   0  17   9      781.22      896.23    114.41 o
   1  17   9      247.44      264.53     84.92 o
   2  17   9     3652.44     3506.91    178.07 o
   3  17   9      400.66      353.71     95.11 o
   4  17   9      570.15      602.17    107.66 o
   5  17   9      524.99      482.56     96.36 o
   6  17   9     1539.80     1514.98    180.15 o
   7  17   9      898.30      734.51    173.27 o
   8  17   9       91.94      256.45     92.48 o
   9  17   9      306.51      268.33    144.78 o
  -9  18   9     2280.81     2513.21    306.70 o
  -8  18   9       98.22      245.18    100.27 o
  -7  18   9      260.19      244.34    108.66 o
  -6  18   9      169.74      271.14    109.43 o
  -5  18   9     2113.39     2281.67    187.04 o
  -4  18   9       14.41      178.55     72.57 o
  -3  18   9     1978.95     1998.02    249.55 o
  -2  18   9       28.75      214.13     86.64 o
  -1  18   9      991.87     1098.41    118.20 o
   0  18   9      112.38      189.76     70.14 o
   1  18   9     3994.51     3801.44    184.26 o
   2  18   9       78.90      155.87     87.66 o
   3  18   9     1088.50      800.77    123.20 o
   4  18   9        7.60      184.20     90.74 o
   5  18   9      333.08      320.98    120.29 o
   6  18   9      225.15      255.69    112.32 o
   7  18   9       46.35      110.86     81.44 o
   8  18   9        4.24       97.59     75.36 o
  -8  19   9      621.06      743.63    173.26 o
  -7  19   9       56.30      271.83    110.28 o
  -6  19   9      272.68      252.03     99.22 o
  -5  19   9      201.16      331.15    111.73 o
  -4  19   9       51.72      228.89    106.18 o
  -2  19   9     1170.20     1040.44    186.38 o
   0  19   9     2049.47     2347.99    177.08 o
   1  19   9        9.56      131.45     64.80 o
   2  19   9       29.00      193.55     89.11 o
   3  19   9       21.77      158.77     73.49 o
   4  19   9      880.41      757.90    159.91 o
   5  19   9      456.48      438.17    122.05 o
   6  19   9        6.54       78.90     75.64 o
   7  19   9      103.54      114.49     79.45 o
  -7  20   9      313.53      245.67    115.29 o
  -6  20   9       40.34       93.16     75.38 o
  -5  20   9        0.34      220.35     98.89 o
  -4  20   9       20.63      230.37    105.34 o
  -3  20   9        0.60      177.73     94.38 o
  -2  20   9       23.61      214.20     82.57 o
  -1  20   9      134.90      121.55     81.91 o
   0  20   9        1.16      173.77     74.81 o
   1  20   9       30.40       49.08     64.08 o
   2  20   9       14.03      173.82     91.89 o
   3  20   9      134.93      166.77     78.40 o
   4  20   9      746.99      647.29    136.95 o
   5  20   9     3206.21     3064.14    334.01 o
   6  20   9      885.02      672.23    144.09 o
  -5  21   9        8.18      184.18    104.32 o
  -4  21   9      181.53      195.84     93.32 o
  -3  21   9      124.57      333.40    104.04 o
  -2  21   9       19.57      206.01     96.16 o
  -1  21   9       32.31      230.81     99.49 o
   0  21   9        4.04      104.90     73.69 o
   1  21   9      224.70      254.96    101.27 o
   2  21   9        5.81      118.10     79.75 o
   3  21   9        0.05      152.95    105.12 o
   4  21   9      257.17      295.16    177.32 o
  -3  22   9      870.36      897.50    161.27 o
  -2  22   9        1.71      192.48     93.06 o
  -1  22   9      104.60      142.44    114.52 o
   0  22   9       49.47      108.31    117.61 o
   1  22   9      251.89      191.16     90.60 o
   2  22   9      131.09      203.12    123.90 o
 -14   0  10        6.64      174.76    121.06 o
 -12   0  10     4322.75     4533.77    338.74 o
 -10   0  10     7117.51     7481.60    229.96 o
  -8   0  10     1811.39     2084.79    167.97 o
  -6   0  10     6860.13     6665.84    240.84 o
  -4   0  10     1398.42     1323.32    132.48 o
  -2   0  10      383.54      520.72     85.26 o
   0   0  10     1365.89     1454.49    107.29 o
   2   0  10      520.05      500.22     74.02 o
   4   0  10      302.10      286.02    127.75 o
   6   0  10      454.87      358.77    289.41 o
   8   0  10      325.19      373.62    108.89 o
  10   0  10        7.75      114.43     76.90 o
  12   0  10      157.41      196.90    110.83 o
 -14   1  10       82.90      161.40     89.47 o
 -13   1  10      157.74      243.82     78.27 o
 -12   1  10      188.17      145.39     71.70 o
 -11   1  10      387.07      353.02     74.93 o
 -10   1  10      105.27      163.83     59.65 o
  -7   1  10     2061.52     1690.84     94.36 o
  -6   1  10      334.86      371.39     64.62 o
  -4   1  10      357.74      280.29     66.94 o
  -3   1  10     2760.40     2539.40     80.34 o
  -2   1  10      246.15      252.57     44.51 o
  -1   1  10        0.13       78.10     32.92 o
   0   1  10     1402.81     1351.16     73.70 o
   1   1  10      436.96      419.10     64.70 o
   2   1  10     2365.10     2508.81     70.68 o
   3   1  10      885.19     1087.55     94.85 o
   4   1  10      925.66      921.86     67.08 o
   5   1  10       28.98       62.70     44.67 o
   7   1  10        6.89      117.50     56.32 o
   8   1  10     2190.77     1704.49    191.66 o
   9   1  10        4.85       83.34     50.98 o
  10   1  10        2.23       76.58     41.49 o
  11   1  10      204.75      239.61     81.11 o
  12   1  10     2542.86     2739.78    167.94 o
  13   1  10        5.04      159.35     84.72 o
 -14   2  10      159.80      193.54     94.89 o
 -13   2  10        0.59      137.65     76.81 o
 -12   2  10      488.16      528.24    121.96 o
 -11   2  10      291.63      276.02     79.05 o
 -10   2  10      200.30      186.87     59.33 o
  -8   2  10     4808.06     4844.56    128.95 o
  -7   2  10      133.94      242.01     79.83 o
  -6   2  10      676.87      676.62     98.73 o
  -5   2  10      113.05      191.75     44.96 o
  -4   2  10      609.12      619.84     76.85 o
  -3   2  10      536.45      493.58     65.45 o
  -2   2  10      996.02     1024.95     69.99 o
  -1   2  10        1.00       76.32     34.97 o
   0   2  10       43.75      125.11     39.57 o
   1   2  10     3016.77     3157.17     93.90 o
   2   2  10     4267.23     4598.16     80.25 o
   3   2  10     3042.68     3158.87    105.52 o
   4   2  10       61.15      109.65     38.10 o
   5   2  10      185.00      191.70     54.71 o
   6   2  10       61.95      191.30     72.63 o
   7   2  10     2092.55     2192.61    211.84 o
   8   2  10        0.62      125.15     56.58 o
   9   2  10      308.74      274.95     76.81 o
  10   2  10       53.61      119.76     67.76 o
  11   2  10      387.16      289.68     77.92 o
  12   2  10        0.52       82.17     61.23 o
  13   2  10     2148.15     2283.14    199.63 o
 -14   3  10       41.91      226.89    126.58 o
 -13   3  10      261.46      252.70    139.26 o
 -12   3  10      118.40      105.63     75.26 o
 -11   3  10      102.15      266.89     81.56 o
 -10   3  10     2334.60     2102.25    175.67 o
  -8   3  10      271.63      237.75     82.51 o
  -7   3  10     4739.58     4847.34    156.83 o
  -6   3  10     1042.66      910.70    102.67 o
  -5   3  10     2536.39     2657.95    201.93 o
  -4   3  10      939.56     1256.51    140.83 o
  -2   3  10      331.90      242.18     49.74 o
  -1   3  10      115.98       94.87     36.32 o
   0   3  10      207.14      165.14     42.77 o
   1   3  10     2725.68     2705.62    137.06 o
   2   3  10    13560.96    14205.47    214.77 o
   3   3  10      984.59     1097.85     99.08 o
   4   3  10      164.88      234.70     54.36 o
   5   3  10       23.57       98.82     44.50 o
   6   3  10       59.17      178.12     66.96 o
   7   3  10      215.07      250.76     81.31 o
   8   3  10     1113.17     1494.59    121.17 o
   9   3  10       11.71      110.45     60.86 o
  10   3  10       93.47      107.44     61.88 o
  12   3  10     1767.16     1831.22    136.98 o
  13   3  10        0.55      204.82    115.06 o
 -14   4  10       16.00      172.89    120.50 o
 -13   4  10       95.97      201.90    106.41 o
 -12   4  10      145.74      269.08     94.96 o
 -11   4  10      287.43      288.93     93.05 o
 -10   4  10     1912.81     2154.32    172.11 o
  -9   4  10      347.79      467.46    108.51 o
  -8   4  10     6776.25     7103.31    246.13 o
  -7   4  10      245.43      309.23     54.53 o
  -6   4  10      826.15      666.75     70.89 o
  -5   4  10     3263.89     2874.33     90.44 o
  -4   4  10     1409.28     1251.73     81.41 o
  -3   4  10     1353.11     1510.55    100.68 o
  -2   4  10      560.85      623.57     61.85 o
   0   4  10     1612.89     1283.47     74.93 o
   1   4  10     1950.55     2112.32     65.20 o
   2   4  10     4762.76     4699.61    173.95 o
   3   4  10     1751.81     1701.64    254.20 o
   4   4  10      343.59      356.05    110.21 o
   5   4  10      183.93      350.51     95.11 o
   6   4  10       16.47      107.11     38.04 o
   7   4  10     5122.59     5555.16    169.08 o
   8   4  10       12.59       88.24     50.80 o
   9   4  10      122.38      126.36     63.34 o
  10   4  10        2.68      145.46     63.36 o
  11   4  10     1395.39     1481.75    151.37 o
  12   4  10        0.36      126.20     74.49 o
  13   4  10      204.22      153.10    100.17 o
 -14   5  10       37.65      226.00    117.69 o
 -13   5  10     1030.38     1180.36    157.31 o
 -12   5  10        1.99      159.74     74.68 o
 -11   5  10       98.69      355.29    100.96 o
 -10   5  10       31.16      185.94     70.31 o
  -8   5  10      602.79      802.22    162.86 o
  -7   5  10     3288.32     3545.66    113.95 o
  -6   5  10       53.83      110.69     39.77 o
  -4   5  10      107.60      149.57     50.74 o
  -3   5  10     4536.26     4568.72    147.27 o
  -2   5  10      414.55      478.22     56.51 o
  -1   5  10      149.97      177.69     57.35 o
   0   5  10     1335.58     1095.31     77.88 o
   1   5  10     1919.01     1738.47     80.70 o
   3   5  10     2079.82     1711.84     86.74 o
   4   5  10      117.02       94.79     44.83 o
   5   5  10      579.58      596.16     82.40 o
   6   5  10     4241.01     4136.03    122.53 o
   7   5  10      550.05      790.48    113.46 o
   8   5  10       61.21      134.34     62.64 o
   9   5  10       23.83      142.34     55.98 o
  10   5  10      778.96      764.49    113.49 o
  11   5  10      350.40      330.55     84.35 o
  12   5  10      906.08      759.53    155.53 o
  13   5  10        1.51      126.62    100.38 o
 -14   6  10      171.79      186.48     95.16 o
 -13   6  10       55.76      254.94    107.84 o
 -12   6  10      729.36      869.49    140.60 o
 -11   6  10      328.80      399.20     98.38 o
 -10   6  10     2898.61     2924.68    197.41 o
  -8   6  10      941.95      921.90    131.89 o
  -7   6  10      932.86      806.92    136.40 o
  -6   6  10      898.88      986.48     78.80 o
  -5   6  10      404.64      260.35     69.41 o
  -4   6  10     1549.75     1352.72     93.55 o
  -3   6  10      454.95      481.87     98.47 o
  -2   6  10     2841.15     3273.40    116.22 o
  -1   6  10      327.11      272.90     49.55 o
   0   6  10        9.25       89.02     37.79 o
   1   6  10      849.80      762.21     77.05 o
   2   6  10     1858.68     1852.89     85.43 o
   3   6  10     7971.21     7241.24    143.89 o
   4   6  10     3126.05     3067.97    126.19 o
   5   6  10     2020.92     1926.42    162.56 o
   6   6  10      124.13      172.85     55.27 o
   7   6  10     6367.46     6865.84    152.11 o
   8   6  10       15.49       75.76     50.22 o
   9   6  10     1142.67     1218.59    138.08 o
  10   6  10      328.20      316.46     79.75 o
  11   6  10     1029.08     1059.39    107.85 o
  12   6  10       19.63      125.37     81.71 o
  13   6  10      163.21      200.67     86.31 o
 -14   7  10       10.80      175.49     88.49 o
 -13   7  10     1029.95     1064.21    151.14 o
 -12   7  10       72.39      108.74     77.25 o
 -11   7  10     3306.83     3576.33    210.83 o
 -10   7  10      256.24      322.82     94.63 o
  -9   7  10       16.81      168.88     74.20 o
  -8   7  10      175.48      164.74     59.82 o
  -7   7  10     2711.67     2581.33    174.10 o
  -5   7  10     1110.16     1120.54     82.21 o
  -4   7  10     2586.59     2190.95    118.29 o
  -3   7  10      647.76      613.24     80.83 o
  -2   7  10     2794.85     2722.74    138.26 o
  -1   7  10      180.12      248.97     54.71 o
   0   7  10     3215.30     3325.04    133.60 o
   1   7  10       72.10      132.98     36.47 o
   2   7  10     9107.98     8766.05    116.73 o
   3   7  10     2642.75     2647.74    128.46 o
   4   7  10    13692.14    13579.02    305.97 o
   5   7  10      213.29      278.59     70.76 o
   6   7  10      444.11      384.89     72.94 o
   7   7  10      106.67      108.32     45.04 o
   8   7  10      176.88      134.32     63.48 o
   9   7  10      126.10      118.51     56.47 o
  10   7  10      557.29      473.63     82.08 o
  11   7  10        1.13      113.40     68.32 o
  12   7  10       58.37      223.60     85.97 o
  13   7  10      135.12      107.06     68.71 o
 -13   8  10        5.32      211.40    100.48 o
 -12   8  10     1927.90     2245.15    223.01 o
 -11   8  10      228.58      405.31    111.27 o
 -10   8  10     3033.59     3166.71    196.52 o
  -9   8  10        1.02      141.50     73.40 o
  -8   8  10     2880.71     2760.37    176.55 o
  -7   8  10       11.76      122.90     75.92 o
  -6   8  10     1511.83     1615.61    121.42 o
  -5   8  10      328.50      384.22     75.60 o
  -4   8  10     7000.86     7023.04    163.35 o
  -3   8  10       20.85       99.23     44.38 o
  -2   8  10     2454.32     2927.44    142.07 o
  -1   8  10     2684.01     2731.71    128.69 o
   0   8  10     4529.58     4774.50    125.37 o
   1   8  10     1006.18     1229.12     73.93 o
   2   8  10     1897.94     1707.05    127.34 o
   4   8  10     1467.76     1385.21    103.62 o
   5   8  10     5209.15     5083.16    185.10 o
   6   8  10       58.85      146.40     57.75 o
   7   8  10      835.31     1047.46    133.20 o
   8   8  10      429.60      347.31     76.31 o
   9   8  10     1672.29     1810.66    135.25 o
  10   8  10       10.99      121.40     57.92 o
  11   8  10       50.11      142.54     76.76 o
  12   8  10        0.60      135.97     85.62 o
 -13   9  10      237.80      292.57    115.67 o
 -12   9  10       68.89      160.16     88.73 o
 -11   9  10     4552.61     4772.72    219.05 o
  -9   9  10      102.52      137.47     73.67 o
  -8   9  10      465.10      417.32    125.21 o
  -7   9  10      280.62      540.94    124.27 o
  -6   9  10       16.10      172.78    110.74 o
  -5   9  10     7290.78     6982.28    186.28 o
  -4   9  10      217.94      203.96     61.67 o
  -3   9  10      760.88      550.52     78.45 o
  -2   9  10      364.96      489.54     82.89 o
  -1   9  10     7088.33     6940.45    155.57 o
   0   9  10      734.49      791.19     88.51 o
   1   9  10      467.72      510.58     73.42 o
   2   9  10       34.24      122.50     44.09 o
   3   9  10      532.42      595.40     85.55 o
   4   9  10      316.27      215.64     51.42 o
   5   9  10      829.94      747.55    103.36 o
   6   9  10     1582.79     1661.88    100.55 o
   7   9  10      109.59      146.76     44.44 o
   8   9  10     1622.37     1627.86    153.80 o
   9   9  10        0.00      100.09     47.76 o
  11   9  10       13.89      109.85     68.58 o
  12   9  10       59.92      208.63    107.67 o
 -13  10  10      448.13      363.49    115.21 o
 -12  10  10      764.12      586.41    129.65 o
 -11  10  10       80.28      258.61    104.45 o
 -10  10  10        8.87      204.37     85.54 o
  -9  10  10      119.83      139.44     78.41 o
  -8  10  10       28.31       61.11     75.41 o
  -7  10  10      900.32      956.35    161.35 o
  -6  10  10     2160.54     1952.37    162.12 o
  -5  10  10      318.00      294.44     79.66 o
  -4  10  10      553.25      493.65     86.89 o
  -3  10  10     1124.13      935.68     93.51 o
  -1  10  10     7088.47     7237.32    192.34 o
   0  10  10      500.46      594.99    170.90 o
   1  10  10       88.41      143.61     48.20 o
   2  10  10     1052.04     1146.10    167.17 o
   3  10  10      397.96      618.84    106.03 o
   4  10  10     1999.47     1938.57    103.61 o
   5  10  10    11249.19    11104.95    175.62 o
   6  10  10        6.85      103.86     43.23 o
   7  10  10       41.67      105.93     43.18 o
   8  10  10      112.80      149.02     57.55 o
   9  10  10      116.80      191.97     60.65 o
  10  10  10       11.09      179.97     87.47 o
  11  10  10       16.50      182.85     93.79 o
  12  10  10        5.24      160.60     97.09 o
 -12  11  10       24.41      224.38    118.59 o
 -11  11  10       99.38      284.22    101.76 o
 -10  11  10      186.63      219.80     81.62 o
  -9  11  10     3272.27     2805.59    188.37 o
  -8  11  10      306.28      234.37    113.68 o
  -7  11  10     1417.82     1207.31    175.30 o
  -6  11  10       26.03      198.04     87.99 o
  -5  11  10      468.16      478.61    110.98 o
  -4  11  10        4.43       70.92     46.91 o
  -3  11  10      266.28      241.62     69.99 o
  -2  11  10     1664.02     1419.04    104.01 o
  -1  11  10     7460.68     6887.08    252.71 o
   0  11  10     2834.18     2681.11    139.77 o
   1  11  10      384.88      540.64     88.56 o
   2  11  10     1114.37     1074.45    138.82 o
   3  11  10      818.56      850.34    119.95 o
   4  11  10     1721.54     1967.54    104.76 o
   5  11  10     2052.13     2070.41    113.20 o
   6  11  10      170.34      212.49     49.43 o
   7  11  10       92.23       84.27     34.46 o
   8  11  10      598.07      556.59     65.09 o
   9  11  10        6.48       87.84     54.99 o
  10  11  10       34.29      172.90     80.81 o
  11  11  10       10.67      179.57     84.53 o
 -12  12  10     3012.25     2931.50    217.13 o
 -11  12  10      132.69      248.07    106.90 o
 -10  12  10     2218.13     2283.01    188.19 o
  -9  12  10       31.74      161.91     79.45 o
  -8  12  10     1512.71     1691.93    165.62 o
  -5  12  10      180.85      439.58    123.51 o
  -4  12  10      136.20      195.54     61.33 o
  -3  12  10       74.71      112.25     48.75 o
  -2  12  10     1981.12     1688.79    114.60 o
  -1  12  10      882.91      741.23     87.40 o
   0  12  10     3280.58     3208.64    231.61 o
   1  12  10      327.14      537.77    140.61 o
   2  12  10      832.47     1016.30    138.28 o
   3  12  10        9.45      161.34     65.98 o
   4  12  10      463.61      391.13    102.67 o
   5  12  10     2348.07     2288.10    131.80 o
   6  12  10       72.30      116.70     44.93 o
   7  12  10      239.18      188.41     43.02 o
   8  12  10       23.60       92.72     39.60 o
   9  12  10      199.74      199.55     66.51 o
  10  12  10       60.19      204.39    101.17 o
  11  12  10       21.48      107.53     69.15 o
 -11  13  10      134.80      258.05     95.64 o
 -10  13  10       74.23      255.37     89.27 o
  -9  13  10     4246.11     4287.68    216.55 o
  -8  13  10       36.76      189.13     78.52 o
  -7  13  10      159.21      201.63    100.13 o
  -6  13  10       26.56      110.85     59.89 o
  -5  13  10       26.30      114.60     72.85 o
  -4  13  10       38.44      270.95     95.71 o
  -3  13  10      231.85      168.38     61.63 o
  -2  13  10      113.51      147.19     56.45 o
   0  13  10      629.36      479.10     69.61 o
   1  13  10     4687.41     4528.20    174.20 o
   4  13  10        2.25      137.15     62.35 o
   5  13  10      197.05      187.43     71.21 o
   6  13  10      104.69      203.62     78.44 o
   7  13  10       35.43       82.60     40.64 o
   8  13  10       55.70      158.16     49.42 o
   9  13  10       36.23      171.66     71.60 o
  10  13  10      661.74      573.79    117.07 o
  11  13  10       39.38       91.02     77.81 o
 -10  14  10     2644.27     2771.14    209.85 o
  -9  14  10       26.92      107.38     71.54 o
  -8  14  10     3016.03     3552.51    215.49 o
  -7  14  10      182.27      183.80     84.76 o
  -6  14  10       49.19      187.62     86.89 o
  -5  14  10       59.35      229.17     98.57 o
  -4  14  10       14.28      242.10    105.38 o
  -3  14  10      795.27      852.44    101.18 o
  -1  14  10       29.17      131.23     50.34 o
   0  14  10     1405.30     1323.60    113.29 o
   1  14  10     2922.81     3102.32    206.17 o
   2  14  10       73.26      194.54     81.04 o
   3  14  10     1039.48     1388.10    135.32 o
   5  14  10     1154.60     1269.54    128.56 o
   6  14  10       32.14       89.56     59.45 o
   7  14  10       43.07      162.47     64.76 o
   8  14  10       73.07      160.20     74.54 o
   9  14  10      538.61      441.69     97.51 o
  10  14  10        4.81      103.99     64.87 o
 -10  15  10      261.96      488.70    128.76 o
  -9  15  10        0.88      211.99    101.55 o
  -8  15  10      460.57      428.91    132.60 o
  -7  15  10        2.35      126.32     82.60 o
  -6  15  10      164.53      225.16     89.36 o
  -5  15  10      112.43      408.77    134.93 o
  -3  15  10        0.06      130.69     54.78 o
  -2  15  10        3.08      103.51     50.73 o
  -1  15  10      283.79      324.55     75.42 o
   0  15  10      180.90      256.94     66.59 o
   1  15  10      378.39      292.79     91.36 o
   2  15  10       18.27      130.69     70.97 o
   3  15  10       86.16      154.90     90.81 o
   4  15  10      951.83      713.79    196.77 o
   5  15  10       17.93      180.96     74.11 o
   7  15  10        8.54      170.26     79.44 o
   8  15  10      279.44      279.49     93.55 o
   9  15  10      107.51      132.05     84.65 o
 -10  16  10     1366.12     1210.70    172.68 o
  -9  16  10      472.89      369.46    107.11 o
  -8  16  10      298.42      426.53    173.58 o
  -7  16  10      204.17      158.46     93.89 o
  -6  16  10       68.44      155.12     97.38 o
  -4  16  10      143.24      180.75     78.80 o
  -3  16  10       51.06      100.21     69.90 o
  -2  16  10      135.20      257.47     75.42 o
  -1  16  10      168.82      240.90     96.67 o
   0  16  10        6.88      103.93     70.09 o
   1  16  10       39.95      182.55     74.83 o
   2  16  10      185.03      210.47     79.90 o
   3  16  10     1091.56     1119.40    251.02 o
   4  16  10      397.16      313.40     91.55 o
   5  16  10        8.11       74.40     52.08 o
   6  16  10        0.89      163.20     88.74 o
   7  16  10       17.23      178.23     73.52 o
   8  16  10       14.33      124.29     73.89 o
   9  16  10      195.96      196.33    104.89 o
  -9  17  10     2197.99     2391.64    201.18 o
  -8  17  10      803.76      514.37    141.28 o
  -7  17  10      151.71      192.23     84.13 o
  -6  17  10      201.66      230.23     94.43 o
  -5  17  10       12.02      243.92    101.62 o
  -4  17  10       92.69      309.27     93.45 o
  -3  17  10       60.56      235.68     72.75 o
  -2  17  10     1150.53     1092.17    125.88 o
  -1  17  10       32.13      149.15     58.13 o
   0  17  10      619.47      780.11    128.16 o
   1  17  10        0.08      133.46     74.31 o
   2  17  10      202.33      342.12    109.97 o
   3  17  10      122.98      173.91     69.32 o
   4  17  10     3383.49     3053.82    209.45 o
   5  17  10       99.34       85.12     68.68 o
   6  17  10      439.53      461.09    143.83 o
   7  17  10       11.42       59.57     67.96 o
   8  17  10      254.92      310.16    102.91 o
  -8  18  10     1132.65     1087.20    244.01 o
  -7  18  10      671.92      967.01    185.01 o
  -6  18  10       34.39      237.84    107.89 o
  -5  18  10      422.23      450.42    123.97 o
  -2  18  10      638.76      799.26    157.04 o
  -1  18  10     1342.65     1362.71    130.69 o
   0  18  10     1030.54     1081.61    142.51 o
   1  18  10       31.19      208.54     90.42 o
   3  18  10       61.63      136.91     83.82 o
   4  18  10     1316.57     1021.06    149.51 o
   5  18  10     1135.82      968.11    255.53 o
   6  18  10       87.12      192.56    120.56 o
   7  18  10      465.11      457.45    117.03 o
  -7  19  10      830.21     1023.12    162.95 o
  -6  19  10      111.99      252.98    111.51 o
  -5  19  10        1.01      200.75     98.13 o
  -2  19  10       22.33      190.68     80.57 o
  -1  19  10      761.78      504.27    105.07 o
   0  19  10       21.95      214.39     88.44 o
   1  19  10      523.35      571.13    126.45 o
   2  19  10       45.59      166.63     89.58 o
   3  19  10      128.18      158.18     79.91 o
   4  19  10     4557.27     4181.88    418.76 o
   5  19  10       44.58      227.15    120.06 o
   6  19  10       11.84      116.03     77.01 o
  -6  20  10       25.53      250.04    119.98 o
  -5  20  10      192.50      261.02    106.64 o
  -4  20  10      283.28      306.63    107.83 o
  -3  20  10       37.66      188.91     86.57 o
  -2  20  10      361.58      407.49    107.84 o
  -1  20  10      134.24      275.98    108.76 o
   0  20  10      487.84      429.85    109.69 o
   1  20  10      722.71      864.32    135.98 o
   2  20  10       90.62      247.97    102.41 o
   3  20  10      393.80      513.65    111.72 o
   4  20  10       26.79       48.90     94.53 o
  -4  21  10      462.25      280.46    113.65 o
  -3  21  10       80.42      262.37    107.09 o
  -2  21  10      240.24      335.95    141.42 o
  -1  21  10       74.38      294.84    123.88 o
   0  21  10      106.13      200.15     89.63 o
   1  21  10      170.65      239.88    105.32 o
   2  21  10     2203.73     2128.12    176.20 o
   3  21  10       23.28      218.24    109.20 o
 -13   0  11      366.66      371.10    145.51 o
 -11   0  11       51.62      100.58    126.44 o
  -9   0  11       92.28      210.48     79.55 o
  -7   0  11      451.86      308.31     82.56 o
  -5   0  11      678.68      790.50    104.04 o
  -3   0  11       34.75       32.12     32.43 o
  -1   0  11        5.55       61.54     45.57 o
   3   0  11      169.68      426.27    449.72 o
   5   0  11        0.37      100.82     92.31 o
   7   0  11      570.51      288.20    113.80 o
   9   0  11      444.16      201.97    100.65 o
  11   0  11      236.35      178.81    105.94 o
  13   0  11     3083.07     3312.72    248.02 o
 -14   1  11      154.27      155.10    122.29 o
 -13   1  11      335.55      210.15     91.45 o
 -12   1  11      395.84      301.11     86.82 o
 -11   1  11      339.89      368.14     87.29 o
 -10   1  11      598.02      654.65     84.66 o
  -9   1  11       22.75      108.48     47.78 o
  -8   1  11     1670.88     1812.06    101.30 o
  -7   1  11      880.57      658.33     71.33 o
  -6   1  11      874.07     1293.06    132.59 o
  -4   1  11      204.65      303.74     55.23 o
  -3   1  11      108.63      131.25     42.59 o
  -2   1  11       63.28      138.59     39.90 o
  -1   1  11    11735.77    12540.12    148.10 o
   0   1  11       50.66      161.82     49.41 o
   1   1  11    13286.60    13043.65    150.46 o
   2   1  11       43.80       64.68     31.26 o
   3   1  11     2655.95     2730.34    120.15 o
   4   1  11       97.93       92.74     49.06 o
   6   1  11      239.99      170.01     65.01 o
   7   1  11     5228.94     5987.14    359.93 o
   8   1  11     1208.33     1272.34    126.69 o
   9   1  11     1034.63      760.20    104.71 o
  10   1  11      196.54      187.18     81.24 o
  11   1  11      841.86      731.95    109.28 o
  12   1  11        0.92      115.92     70.68 o
  13   1  11     3279.17     3463.33    201.88 o
 -14   2  11      127.15      166.02    107.29 o
 -13   2  11      316.69      256.30    122.73 o
 -12   2  11     1087.64      696.54    185.44 o
 -11   2  11        1.63      116.39     53.44 o
 -10   2  11       70.94      189.70     62.30 o
  -9   2  11      209.50      171.50     62.04 o
  -8   2  11     5395.43     5073.28    139.07 o
  -7   2  11     1424.24     1135.46     84.85 o
  -6   2  11     4597.06     4522.71    124.75 o
  -5   2  11      986.98     1249.32    133.99 o
  -4   2  11     2117.74     2051.69     95.53 o
  -3   2  11       66.25       66.13     34.65 o
  -2   2  11    11196.09    11278.24    141.21 o
  -1   2  11      524.27      482.19    111.43 o
   0   2  11     1989.51     2119.97     82.51 o
   1   2  11        0.00       84.16     36.15 o
   2   2  11     5932.52     6037.06    249.50 o
   3   2  11        4.13       92.84     43.71 o
   4   2  11      105.82      189.10     62.74 o
   5   2  11       89.91      197.69     81.53 o
   6   2  11        6.21      150.84     68.44 o
   7   2  11      665.28      469.75     93.35 o
   8   2  11    12835.16    13051.82    349.92 o
   9   2  11      855.08      847.19    165.45 o
  10   2  11      269.68      274.24     72.77 o
  11   2  11        6.85      118.47     62.47 o
  12   2  11     1479.22     1374.87    142.04 o
  13   2  11      981.84      854.07    177.22 o
 -14   3  11       27.68      122.74    112.41 o
 -13   3  11      314.12      159.21    107.28 o
 -12   3  11      186.83      221.49     86.75 o
 -11   3  11     1012.18     1099.06    149.15 o
 -10   3  11      120.61      157.90     58.58 o
  -9   3  11      553.35      345.83     87.32 o
  -8   3  11     2102.67     2052.08    112.68 o
  -7   3  11     4780.10     4188.34    154.63 o
  -5   3  11     6779.15     6853.29    132.45 o
  -4   3  11       64.33      149.99     50.94 o
  -3   3  11     1953.18     1945.11    102.85 o
  -2   3  11      664.70      786.52     76.08 o
  -1   3  11     7627.52     7928.62    152.54 o
   0   3  11      136.03      177.36     37.51 o
   1   3  11    19747.04    19588.01    289.41 o
   2   3  11        0.13      107.54     42.89 o
   3   3  11     5158.45     5063.99    132.45 o
   4   3  11       43.79      101.12     38.58 o
   5   3  11      409.85      320.99    100.32 o
   6   3  11       25.06      100.93     52.77 o
   7   3  11      508.95      497.20    101.27 o
   8   3  11     1042.33     1129.99    166.38 o
   9   3  11      241.87      177.22     83.94 o
  10   3  11       53.82      144.07     76.68 o
  11   3  11      407.07      319.44     88.11 o
  12   3  11      308.13      317.79    131.47 o
  13   3  11      826.27      797.16    214.64 o
 -14   4  11        7.51      127.26     78.16 o
 -13   4  11       85.26      233.61    137.79 o
 -12   4  11      561.83      638.53    146.19 o
 -11   4  11      388.42      509.68    115.29 o
 -10   4  11      427.01      506.91    105.86 o
  -9   4  11      345.32      586.92    158.85 o
  -8   4  11     2746.71     2571.66    155.77 o
  -7   4  11      664.56      771.79     74.90 o
  -6   4  11     2671.13     2607.69    160.11 o
  -5   4  11      814.13      670.01     71.40 o
  -4   4  11      814.99      892.01    167.88 o
  -3   4  11       56.31      126.78     47.09 o
  -2   4  11    11035.96    12050.75    145.28 o
  -1   4  11      147.50      263.86     52.12 o
   0   4  11    10700.05    10412.00    139.46 o
   2   4  11      100.49      194.09     51.59 o
   3   4  11       10.59       98.37     40.88 o
   4   4  11     2820.44     2620.69    115.50 o
   5   4  11       74.52       43.74     42.51 o
   6   4  11      954.35      991.30    171.15 o
   7   4  11      237.40      227.58     99.54 o
   8   4  11       71.37       90.26     54.08 o
   9   4  11      520.14      640.97    108.23 o
  10   4  11     1847.47     1693.35    158.96 o
  11   4  11      987.71      991.03    121.41 o
  12   4  11        0.15      129.85     73.40 o
 -13   5  11      160.29      252.93     95.58 o
 -12   5  11      902.85     1165.61    148.65 o
 -11   5  11      232.19      291.49     90.28 o
 -10   5  11     1319.06     1462.84    159.66 o
  -9   5  11      141.69      579.41    215.15 o
  -8   5  11      601.55      613.80    123.62 o
  -6   5  11     1257.25     1250.70    105.87 o
  -5   5  11     1200.34     1115.23     76.47 o
  -4   5  11      186.99      385.34     70.31 o
  -3   5  11       74.02      134.28     43.97 o
  -2   5  11       64.62      111.35     39.14 o
  -1   5  11     2227.31     2035.58     88.72 o
   0   5  11      241.74      388.70     64.92 o
   1   5  11     2239.58     2377.03    125.01 o
   2   5  11        0.42       81.27     40.38 o
   3   5  11     1323.65     1302.46    117.82 o
   4   5  11        1.78       90.07     47.99 o
   5   5  11     3814.79     4056.56    122.71 o
   6   5  11      360.28      544.62    145.28 o
   7   5  11      804.85     1113.85    125.60 o
   8   5  11      192.82      340.04    102.88 o
   9   5  11     1829.90     2181.69    163.68 o
  10   5  11        6.66      102.85     61.50 o
  11   5  11     1119.57     1019.45    118.14 o
  12   5  11     1135.89      963.95    152.06 o
 -13   6  11      973.67      568.09    159.92 o
 -12   6  11     1577.71     1942.73    220.71 o
 -10   6  11      158.00      235.80     80.15 o
  -9   6  11       82.27       87.01     63.47 o
  -8   6  11      151.57      289.89     83.45 o
  -7   6  11       80.08      197.47     78.95 o
  -6   6  11     3513.32     3469.21    114.41 o
  -5   6  11      128.12       88.59     44.13 o
  -4   6  11      372.18      258.91     66.75 o
  -3   6  11       58.00      125.59     61.90 o
  -2   6  11      986.04     1091.11    128.00 o
  -1   6  11      604.55      670.87     77.24 o
   0   6  11    11834.66    11801.30    262.67 o
   2   6  11       75.93      104.01     56.94 o
   3   6  11       23.07       67.47     40.80 o
   4   6  11      365.62      261.70     63.36 o
   5   6  11       18.54      121.98     48.98 o
   6   6  11     1184.84     1160.08    209.52 o
   8   6  11      376.92      433.50    104.92 o
   9   6  11      390.35      333.95     92.54 o
  10   6  11      108.10      138.27     78.76 o
  11   6  11       42.19      137.83     76.40 o
  12   6  11       31.25      124.25     87.19 o
 -13   7  11      757.15     1090.87    193.47 o
 -12   7  11      478.30      656.40    137.62 o
 -10   7  11      247.22      359.48    104.55 o
  -9   7  11      183.99      192.29     81.90 o
  -8   7  11      603.46      479.84    102.49 o
  -7   7  11     1143.13     1159.15    145.60 o
  -6   7  11      442.54      370.70     63.48 o
  -5   7  11      190.57      236.19     57.28 o
  -4   7  11      290.73      277.48     71.83 o
  -3   7  11     3497.17     4100.14    142.83 o
  -2   7  11      102.00      235.62     67.15 o
  -1   7  11     4737.48     4595.28    136.14 o
   0   7  11        0.34       75.33     36.84 o
   1   7  11      525.97      677.98     72.32 o
   2   7  11        4.76       91.17     42.18 o
   3   7  11       80.43       69.83     36.94 o
   4   7  11      118.17      127.52     55.00 o
   5   7  11      974.51     1151.88     94.15 o
   6   7  11      288.17      362.58     73.35 o
   7   7  11       15.98      119.96     59.75 o
   8   7  11      647.13      764.34    114.61 o
   9   7  11      750.14      868.69    132.64 o
  10   7  11      515.75      550.10    114.52 o
  11   7  11       67.06      285.72    119.73 o
  12   7  11       16.51      232.17    123.37 o
 -13   8  11     1071.03      923.20    156.69 o
 -12   8  11      139.77      340.66    107.33 o
 -11   8  11        2.79      193.05     86.87 o
 -10   8  11     1017.57     1030.94    156.86 o
  -9   8  11        0.43       70.10     56.68 o
  -8   8  11      648.81      719.16    111.82 o
  -7   8  11        8.75       84.85     68.28 o
  -6   8  11        1.68      168.16     81.70 o
  -5   8  11       25.61       56.78     36.48 o
  -4   8  11      245.66      187.81     63.60 o
  -3   8  11      201.37      262.74     71.96 o
  -2   8  11      254.68      294.59     59.31 o
  -1   8  11        0.21      115.71     66.38 o
   0   8  11      489.97      441.98     97.58 o
   2   8  11     2145.26     1865.50     92.92 o
   3   8  11       10.43       77.83     37.39 o
   4   8  11      254.73      348.66     71.14 o
   5   8  11      106.03      170.57     63.86 o
   6   8  11     3536.06     3257.48    139.23 o
   7   8  11        8.51      124.81     64.77 o
   8   8  11     3735.59     3908.26    180.92 o
   9   8  11      140.78      206.37     63.65 o
  10   8  11     2039.03     2216.83    152.91 o
  11   8  11       46.88      213.65    102.29 o
  12   8  11       13.80      176.63     97.41 o
 -12   9  11      177.37      163.46     81.90 o
 -11   9  11       71.80      193.61     85.85 o
 -10   9  11     1709.17     1889.05    180.29 o
  -9   9  11      433.16      256.14     93.57 o
  -8   9  11      303.46      203.46     91.91 o
  -7   9  11       40.18      167.95     77.38 o
  -6   9  11      906.18     1020.78    146.30 o
  -5   9  11     3114.88     2823.83    141.43 o
  -4   9  11      434.28      417.12     80.52 o
  -3   9  11     2950.15     2799.97    162.23 o
  -2   9  11      293.51      322.70     72.14 o
  -1   9  11      950.85      932.59     96.61 o
   3   9  11     5651.10     5522.60    165.75 o
   4   9  11       44.77       87.65     47.77 o
   5   9  11      335.09      222.67     59.56 o
   6   9  11      343.80      310.11     84.20 o
   7   9  11     3239.41     3552.81    143.15 o
   8   9  11      126.44      261.63    101.63 o
   9   9  11      724.46      715.43    125.84 o
  10   9  11     1469.60     1269.81    173.09 o
  11   9  11       43.08      276.33    117.62 o
 -12  10  11     1022.57     1543.09    201.79 o
 -11  10  11       76.24      288.38     98.63 o
 -10  10  11     1148.59     1007.92    180.49 o
  -9  10  11      610.88      485.10    104.52 o
  -8  10  11     1057.91     1140.23    144.81 o
  -7  10  11       31.97      158.40     80.88 o
  -6  10  11       38.83      180.88     76.64 o
  -5  10  11       31.03       88.64     49.28 o
  -4  10  11    10257.79    10235.54    283.77 o
  -3  10  11        1.98       98.97     51.52 o
  -2  10  11     4451.72     4147.60    148.77 o
  -1  10  11       18.15      211.27    109.39 o
   0  10  11      452.04      516.50     82.03 o
   1  10  11       98.67      145.50     65.92 o
   2  10  11     5417.00     5393.51    167.24 o
   4  10  11       30.32       95.75     48.03 o
   5  10  11        7.45      113.45     44.79 o
   6  10  11      120.93      140.31     49.14 o
   7  10  11      333.85      322.17     59.04 o
   8  10  11      539.83      405.38    100.37 o
   9  10  11        6.31      107.63     63.03 o
  10  10  11      136.05      283.80    142.73 o
  11  10  11      373.00      326.15    112.96 o
 -12  11  11      575.43      526.99    175.31 o
 -10  11  11        0.58      225.47    106.71 o
  -9  11  11     1845.69     1564.22    167.96 o
  -8  11  11      392.71      196.22     78.00 o
  -7  11  11     1434.45     1556.02    161.49 o
  -6  11  11      174.98      437.03    122.59 o
  -5  11  11      750.50      964.75    128.08 o
  -4  11  11      617.04      445.10     79.88 o
  -3  11  11     1600.29     1607.71    120.37 o
  -2  11  11        9.82      125.70     54.90 o
  -1  11  11     2795.04     2621.08    155.17 o
   0  11  11      233.94      311.29    139.04 o
   2  11  11      379.52      665.73    121.79 o
   3  11  11     6602.59     7102.36    264.62 o
   4  11  11      191.59      296.68     74.90 o
   5  11  11     3832.03     3960.75    146.66 o
   6  11  11      490.05      617.99     99.61 o
   7  11  11      731.49      676.74     72.69 o
   8  11  11       41.80      146.20     56.33 o
   9  11  11      154.84       71.42     59.61 o
  10  11  11      702.91      686.91    117.80 o
  11  11  11     1790.57     1645.45    183.85 o
 -10  12  11       87.18      225.99     94.53 o
  -9  12  11      383.29      274.53     94.01 o
  -7  12  11      230.51      257.02     90.52 o
  -5  12  11       38.05      199.31     80.25 o
  -4  12  11     5197.73     5633.44    273.63 o
  -3  12  11       12.19       79.07     46.45 o
  -2  12  11     1650.21     1526.83    111.17 o
  -1  12  11      642.22      593.07     82.12 o
   0  12  11     4024.30     4214.00    162.98 o
   2  12  11       52.05      211.44     66.78 o
   3  12  11      180.38      174.46     65.98 o
   4  12  11     3297.81     3276.81    157.22 o
   5  12  11       47.09       96.34     62.07 o
   6  12  11       60.90      177.67     61.15 o
   7  12  11      286.59      291.66     65.04 o
   8  12  11      203.10      255.89     62.01 o
   9  12  11        2.67       87.14     70.60 o
  10  12  11     1777.22     1498.94    144.96 o
 -11  13  11      120.54      261.34    118.77 o
 -10  13  11      241.34      337.29    114.17 o
  -9  13  11      891.27     1035.87    193.27 o
  -8  13  11      171.91      241.03    101.10 o
  -6  13  11      238.19      356.69    143.33 o
  -5  13  11     2273.73     2296.87    175.99 o
  -4  13  11      768.85     1008.36    144.14 o
  -3  13  11      873.22      784.20     96.33 o
  -2  13  11       10.45       99.06     53.87 o
  -1  13  11        1.45      107.57     53.83 o
   0  13  11       11.77      101.52     47.53 o
   1  13  11     1114.31     1227.13    142.86 o
   2  13  11      164.11      247.45     87.95 o
   3  13  11     1534.17     1656.13    185.21 o
   4  13  11      169.05      307.09     98.18 o
   5  13  11       34.26      140.99     64.68 o
   6  13  11       19.46      158.79     70.02 o
   7  13  11        0.97      116.42     54.59 o
   8  13  11        6.94      103.60     60.01 o
   9  13  11      214.74      206.69    136.21 o
  10  13  11      746.16      562.01    124.25 o
 -10  14  11      128.26      397.07    140.10 o
  -9  14  11        2.31      198.62     93.78 o
  -8  14  11       24.00      137.58     81.06 o
  -7  14  11       20.59      110.93     65.90 o
  -6  14  11       44.31      179.29     84.99 o
  -5  14  11     1191.25     1727.49    260.44 o
  -4  14  11      299.36      303.22    109.39 o
  -3  14  11       12.81       81.97     47.96 o
  -2  14  11      159.59      160.01     67.96 o
  -1  14  11       26.80      131.13     52.57 o
   0  14  11      757.60      739.99    118.75 o
   1  14  11      168.10      162.05     66.98 o
   2  14  11      861.19     1207.96    180.71 o
   3  14  11       18.23      219.17     95.63 o
   4  14  11     1585.29     1617.79    147.78 o
   5  14  11      284.28      204.43     84.82 o
   6  14  11      175.11      224.75     78.46 o
   7  14  11       33.37      136.15     63.12 o
   8  14  11        1.94      131.45     71.33 o
   9  14  11       96.95      129.91    111.38 o
 -10  15  11       89.18      329.73    104.18 o
  -9  15  11      107.27      188.04     90.40 o
  -8  15  11      254.71      290.98    112.52 o
  -7  15  11      396.93      454.95    135.02 o
  -6  15  11      358.92      660.69    122.79 o
  -5  15  11     2873.82     3204.45    346.54 o
  -3  15  11      135.51      153.56     87.64 o
  -2  15  11      813.37      831.38    124.71 o
  -1  15  11     7228.56     7235.78    190.45 o
   0  15  11     1131.15     1059.97    131.46 o
   1  15  11     4715.83     4560.31    190.17 o
   2  15  11      762.03     1032.17    235.07 o
   3  15  11     2094.82     2138.60    155.15 o
   5  15  11     5123.84     5645.54    208.05 o
   6  15  11      144.03      231.59     82.94 o
   7  15  11        1.26       98.62     74.40 o
   8  15  11      280.81      183.00     80.43 o
   9  15  11     1477.26     1462.38    288.81 o
  -9  16  11       15.66      190.42    103.84 o
  -8  16  11      444.25      332.06    121.89 o
  -7  16  11       13.31      179.34     94.42 o
  -6  16  11       18.30      131.41     91.01 o
  -5  16  11     1323.46     1453.45    271.64 o
  -4  16  11      130.18      151.06     78.02 o
  -3  16  11      884.31      829.47    134.82 o
  -2  16  11     4702.24     4600.97    163.55 o
  -1  16  11      350.91      229.84     81.42 o
   0  16  11      131.34      235.13     76.06 o
   1  16  11       43.47      162.10     76.22 o
   2  16  11       56.57      181.85     74.10 o
   3  16  11      284.14      214.26     73.44 o
   4  16  11     1205.48     1282.03    192.76 o
   5  16  11       78.66      279.45     94.04 o
   6  16  11        3.60      166.69     86.20 o
   7  16  11      106.17      147.79     77.26 o
   8  16  11       16.67      181.39     93.47 o
  -8  17  11       40.85      140.13     93.94 o
  -7  17  11      454.22      292.23     97.50 o
  -6  17  11      181.41      180.96     84.64 o
  -5  17  11      805.81     1191.66    455.73 o
  -4  17  11       82.87       97.29     87.85 o
  -3  17  11     2281.18     2943.58    376.51 o
  -2  17  11      171.10      313.98     95.01 o
  -1  17  11      640.84      634.79    133.58 o
   0  17  11      207.82      289.27     93.31 o
   1  17  11     3598.13     3477.05    179.89 o
   2  17  11        6.84      148.49     74.82 o
   3  17  11     1568.31     1486.83    167.61 o
   4  17  11        0.02      142.80     72.26 o
   5  17  11       44.91      205.24     93.81 o
   6  17  11      426.05      296.79    121.32 o
   7  17  11       44.18      191.91     97.91 o
  -7  18  11       57.21      183.23    106.40 o
  -6  18  11       82.52      184.75     96.93 o
  -5  18  11       16.28      152.73     91.70 o
  -4  18  11      521.78      501.39    161.93 o
  -3  18  11      570.78      716.75    181.94 o
  -2  18  11      208.32      219.58     91.86 o
   0  18  11      109.35      196.88     84.57 o
   1  18  11        7.91      185.40     91.13 o
   2  18  11      715.56      633.22    120.61 o
   3  18  11        9.32      138.54     93.34 o
   4  18  11      129.33      289.45    118.65 o
   5  18  11      140.43      347.57    122.38 o
   6  18  11      491.82      456.38    144.02 o
  -6  19  11      255.76      256.30    123.22 o
  -5  19  11       61.13      172.31     86.19 o
  -4  19  11      531.15      579.20    126.43 o
  -3  19  11     2009.90     2465.90    190.94 o
  -2  19  11       22.86       40.11     65.73 o
  -1  19  11      630.35      792.34    165.72 o
   0  19  11       11.23      190.84     94.56 o
   1  19  11      218.25      256.85     89.01 o
   2  19  11       48.24      249.18     92.85 o
   4  19  11       73.68      209.50     91.89 o
   5  19  11      236.27      244.98    109.61 o
  -4  20  11      117.53      261.90    116.75 o
  -1  20  11      202.10       75.13     92.95 o
   0  20  11        5.56      177.26     81.08 o
   1  20  11      126.17      228.35    113.24 o
   2  20  11     2469.52     2226.84    188.56 o
   3  20  11       60.47      167.91     85.55 o
 -12   0  12       13.13      124.74    100.49 o
 -10   0  12       47.33      238.81     92.58 o
  -8   0  12      309.76      233.13     93.18 o
  -6   0  12       20.54      122.47     70.72 o
  -4   0  12     4972.93     5041.27    195.66 o
  -2   0  12      234.96      246.73     90.77 o
   0   0  12     7247.01     6512.91    183.08 o
   2   0  12       35.06      109.90    139.53 o
   4   0  12     3161.38     3686.32    222.29 o
   6   0  12      293.13      303.93    122.85 o
   8   0  12     1306.01     1084.26    184.55 o
  10   0  12     2651.33     3025.23    223.20 o
  12   0  12        5.07       61.54     80.55 o
 -13   1  12       12.53      106.66     73.96 o
 -12   1  12      315.12      222.49    117.37 o
 -11   1  12       67.01      111.40     62.83 o
 -10   1  12    11696.36    12203.82    212.08 o
  -9   1  12      448.02      660.14    108.76 o
  -8   1  12     1210.01     1245.80    157.10 o
  -7   1  12       39.26       80.63     39.10 o
  -6   1  12      516.43      459.03     77.51 o
  -5   1  12      732.58      814.57     66.69 o
  -4   1  12    12891.03    13176.42    211.15 o
  -3   1  12     2127.94     1946.84     98.99 o
  -2   1  12     1201.72     1195.34     74.62 o
  -1   1  12     2831.75     2789.52    112.23 o
   0   1  12     9852.40     9672.43    143.41 o
   1   1  12     1133.49     1107.08    106.26 o
   2   1  12        2.68       94.49     36.86 o
   3   1  12     4273.32     4694.72    279.15 o
   4   1  12      587.28      726.10    119.13 o
   5   1  12     1742.07     1787.90    139.80 o
   6   1  12       50.38      169.35     64.53 o
   7   1  12      965.07      933.49    113.67 o
   8   1  12       12.26       95.88     62.68 o
   9   1  12        3.39       80.02     60.60 o
  10   1  12      111.85      141.41     73.57 o
  11   1  12      684.84      526.66    109.41 o
  12   1  12       31.97       44.91     48.42 o
 -13   2  12      612.55      402.38    125.32 o
 -12   2  12      243.84      223.78    112.25 o
 -11   2  12      269.18      275.78     89.01 o
 -10   2  12      173.97      269.25     75.43 o
  -9   2  12     6037.59     6717.86    160.80 o
  -8   2  12      473.35      329.61     66.76 o
  -7   2  12     1430.79     1190.06    107.15 o
  -5   2  12    11853.52    11385.93    157.62 o
  -4   2  12       19.71      100.32     37.22 o
  -3   2  12     5760.11     5584.47    133.14 o
  -2   2  12     1183.53     1130.95     82.70 o
  -1   2  12    12904.37    12935.80    161.19 o
   0   2  12     1992.07     1941.81     95.13 o
   1   2  12     3942.49     3809.31    127.73 o
   2   2  12      561.49      555.71     80.83 o
   3   2  12     5063.27     4536.46    240.83 o
   4   2  12     1883.62     2257.98    148.93 o
   5   2  12      973.95      892.25    113.71 o
   6   2  12      585.75      678.13    112.84 o
   7   2  12      604.21      566.64    147.72 o
   8   2  12        0.40       87.39     55.73 o
   9   2  12       23.13      109.98     63.41 o
  10   2  12     1273.74     1231.44    160.04 o
  11   2  12      161.66      111.93     63.90 o
  12   2  12      127.14      174.52     79.23 o
 -13   3  12      160.69       61.70     92.88 o
 -12   3  12        2.76      188.22    104.36 o
 -11   3  12       19.64      168.81     77.53 o
 -10   3  12     1366.15     1648.10    142.27 o
  -9   3  12       22.92      216.81     83.10 o
  -8   3  12      111.20      222.84     71.01 o
  -7   3  12     1099.40     1048.22    162.05 o
  -6   3  12     3721.93     3897.47    133.35 o
  -5   3  12      851.20      992.23     85.47 o
  -4   3  12     3238.09     3124.75    109.77 o
  -3   3  12      291.35      336.29     71.17 o
  -2   3  12      886.29      748.07     71.32 o
  -1   3  12     7962.82     8372.68    117.97 o
   0   3  12     1248.63     1244.30     83.98 o
   1   3  12      165.01      185.86     50.32 o
   2   3  12      444.10      551.44    112.68 o
   3   3  12       92.37      122.56     62.40 o
   4   3  12      641.09      712.68    113.32 o
   5   3  12     4390.03     4455.49    269.45 o
   6   3  12       28.21      116.59     57.97 o
   7   3  12      902.65      766.91    102.14 o
   8   3  12       11.47      103.04     57.64 o
   9   3  12      128.72      153.55     70.56 o
  10   3  12        0.04      156.25     69.76 o
  11   3  12     2655.24     2846.81    172.72 o
  12   3  12       63.60      174.74     94.40 o
 -13   4  12      414.00      422.15    128.08 o
 -12   4  12       64.03      228.11     89.96 o
 -10   4  12      444.97      555.50    110.58 o
  -9   4  12        0.03       95.51     67.80 o
  -7   4  12     3357.77     3205.58    141.61 o
  -6   4  12      101.13      167.22     41.70 o
  -5   4  12     1331.86     1291.74    185.84 o
  -4   4  12      955.20      947.14     91.02 o
  -3   4  12      647.42      511.89     85.40 o
  -1   4  12     6928.89     6658.50    174.03 o
   0   4  12       70.87      154.86     38.98 o
   1   4  12      871.91      826.47     88.95 o
   2   4  12      673.61      561.12    131.12 o
   3   4  12     2349.30     2637.03    175.66 o
   4   4  12     3269.27     3138.95    167.07 o
   6   4  12       29.98      104.47     65.21 o
   7   4  12      268.14      198.98     96.00 o
   8   4  12       25.73      191.04     66.37 o
   9   4  12       61.10      217.26     78.72 o
  10   4  12       75.89      176.65     74.13 o
  11   4  12       90.48      147.41     80.77 o
  12   4  12      156.10      207.00     91.68 o
 -13   5  12      138.83      212.70    101.43 o
 -12   5  12     2647.70     2775.10    185.67 o
 -11   5  12      112.30      265.93     83.55 o
 -10   5  12      805.20     1012.58    140.60 o
  -9   5  12     1033.33     1234.78    207.67 o
  -8   5  12     2861.69     2776.03    186.71 o
  -7   5  12       53.84      190.92     53.51 o
  -6   5  12      783.13      947.86    119.44 o
  -5   5  12       12.65      128.44     43.20 o
  -4   5  12      308.96      348.87     60.85 o
  -3   5  12     1125.59     1163.45    129.04 o
  -2   5  12      624.35      879.35    130.89 o
  -1   5  12      225.48      146.25     53.79 o
   0   5  12      325.67      346.28     61.02 o
   1   5  12      911.80      843.00     70.74 o
   2   5  12      258.97      278.47     72.15 o
   3   5  12     7558.84     7642.46    150.69 o
   4   5  12      841.72      700.22     73.87 o
   5   5  12     1678.00     1471.16    139.48 o
   6   5  12       16.27       54.47     59.32 o
   7   5  12      987.52     1095.88    128.34 o
   8   5  12        2.13      159.88     70.76 o
   9   5  12     2499.87     2842.49    238.65 o
  10   5  12       31.57      159.93     77.33 o
  11   5  12      172.81      201.05     99.53 o
  12   5  12        1.31      143.49    115.48 o
 -13   6  12      297.89      329.66    118.59 o
 -11   6  12      361.45      557.48    115.22 o
  -8   6  12      134.61      138.40     67.35 o
  -7   6  12      675.82      756.45    121.73 o
  -6   6  12       41.96      117.60     39.27 o
  -5   6  12     1170.96     1129.05    112.34 o
  -4   6  12       51.21      104.27     51.85 o
  -3   6  12     1552.86     1571.81    179.17 o
  -2   6  12     2182.63     2553.69    173.12 o
  -1   6  12      803.46      848.09     87.45 o
   0   6  12       16.13       61.01     39.85 o
   1   6  12     2542.04     2535.77     88.66 o
   2   6  12     1373.34     1320.13     88.73 o
   3   6  12     3995.51     3951.11    122.21 o
   4   6  12       16.73       59.73     39.15 o
   5   6  12       45.13       49.75     48.91 o
   6   6  12     1635.93     1847.73    142.94 o
   7   6  12      536.13      852.16    161.27 o
   8   6  12      772.18     1054.35    125.75 o
   9   6  12      114.41      249.77     83.68 o
  10   6  12     1041.15     1079.98    125.36 o
  11   6  12        2.81       98.26     77.23 o
 -12   7  12      209.43      270.82    105.52 o
 -11   7  12       99.43      285.40    102.28 o
 -10   7  12     1359.68     1692.88    232.23 o
  -9   7  12       10.32      217.88     89.93 o
  -8   7  12      122.84      142.18     67.12 o
  -7   7  12      196.32      331.90    106.99 o
  -6   7  12      401.69      282.94     62.16 o
  -5   7  12      363.33      319.91     71.91 o
  -4   7  12      469.17      479.70     76.02 o
  -2   7  12     1397.06     1554.01    120.94 o
  -1   7  12     1589.55     1846.84    107.95 o
   0   7  12      514.46      518.22     77.03 o
   1   7  12      805.31      755.86     88.63 o
   2   7  12      933.07      921.55     79.64 o
   3   7  12     2386.13     2480.15    107.64 o
   4   7  12      587.15      475.45     97.34 o
   5   7  12       10.03      101.14     51.86 o
   6   7  12     1545.28     1605.89    149.98 o
   8   7  12        1.13      148.69     75.48 o
   9   7  12      765.16      783.41    111.79 o
  10   7  12      126.08      158.55     78.12 o
 -12   8  12      176.04      313.93    128.78 o
 -11   8  12      302.39      453.96    123.14 o
 -10   8  12       17.01      138.15     73.02 o
  -9   8  12     3750.05     3723.30    318.72 o
  -8   8  12       52.49      179.91     75.26 o
  -7   8  12     1416.87     1128.98    146.05 o
  -6   8  12      174.97      284.96    100.96 o
  -5   8  12      305.78      209.62     58.95 o
  -4   8  12      295.60      195.22     64.62 o
  -3   8  12     1466.90     1466.90    106.63 o
  -2   8  12       43.71      121.66     56.27 o
  -1   8  12      594.47      513.61    118.11 o
   0   8  12     1196.55     1317.51    100.97 o
   1   8  12      637.98      730.48     97.95 o
   2   8  12      670.32      787.68     92.98 o
   3   8  12      118.45      151.44     61.87 o
   4   8  12     1927.98     1728.84     93.01 o
   5   8  12        1.96      103.74     49.75 o
   6   8  12     3007.03     3090.24    177.29 o
   7   8  12        1.67      143.58     69.89 o
   8   8  12      158.53      202.70     75.23 o
   9   8  12      212.20      271.38     82.40 o
  10   8  12      995.86     1126.76    140.94 o
  11   8  12      110.77      164.48     96.21 o
 -12   9  12      969.06     1036.42    164.10 o
 -11   9  12      456.96      620.60    141.02 o
  -9   9  12       17.47      250.08    115.62 o
  -8   9  12       86.17      177.30     83.50 o
  -7   9  12      478.48      769.38    162.46 o
  -6   9  12       59.38      124.30     63.16 o
  -5   9  12       94.02      205.81     58.08 o
  -4   9  12     4221.20     3954.43    149.60 o
  -2   9  12       41.76      146.51     67.57 o
   0   9  12      612.86      753.61    147.63 o
   1   9  12     5185.41     5203.08    158.50 o
   2   9  12      180.27      234.41     64.90 o
   3   9  12     1004.27     1204.15    112.56 o
   4   9  12      517.11      396.13     98.47 o
   5   9  12      148.96      171.07     46.96 o
   6   9  12        0.54      124.82     66.89 o
   7   9  12     4598.09     4975.03    184.85 o
   8   9  12      291.77      422.18     96.08 o
   9   9  12      830.26      954.10    123.28 o
  10   9  12      235.20      263.52     99.78 o
  11   9  12      544.88      727.83    146.93 o
 -12  10  12       75.58      229.55    121.33 o
 -11  10  12      179.73      405.57    128.25 o
 -10  10  12        2.49      155.26     92.12 o
  -9  10  12      307.89       99.25     82.49 o
  -7  10  12      334.26      351.67    110.12 o
  -6  10  12       13.86      189.78     87.71 o
  -5  10  12     5589.60     5609.39    233.80 o
  -4  10  12        6.87      113.58     52.76 o
  -3  10  12      328.50      263.08     71.98 o
  -2  10  12       33.63      163.02     58.02 o
  -1  10  12      396.06      481.24     84.66 o
   0  10  12        0.33      100.55     47.76 o
   1  10  12     4241.08     4662.10    180.93 o
   2  10  12      467.14      341.68     79.58 o
   3  10  12     1380.79     1227.85    105.88 o
   4  10  12      156.20      163.98     54.19 o
   5  10  12        7.85       72.70     43.28 o
   6  10  12     1635.81     1607.08    149.37 o
   7  10  12      846.99      687.03     96.72 o
   8  10  12       26.37      101.17     67.40 o
   9  10  12      346.83      395.02    103.65 o
  10  10  12       60.45      195.44    153.89 o
 -11  11  12      140.39      350.57    124.05 o
 -10  11  12        1.69      257.49    128.69 o
  -9  11  12      164.27      214.39     95.40 o
  -8  11  12       32.15      205.17     88.88 o
  -6  11  12      411.83      490.99    115.19 o
  -5  11  12      447.32      801.72    138.32 o
  -4  11  12      385.87      303.55     76.70 o
  -3  11  12        6.26      106.78     49.30 o
  -2  11  12      963.33     1015.29    105.49 o
  -1  11  12      153.57      215.83     67.06 o
   0  11  12     1046.73     1467.72    171.57 o
   1  11  12      943.37      959.42    123.91 o
   2  11  12      370.56      309.89     87.51 o
   3  11  12     1482.31     1635.30    145.28 o
   4  11  12       36.08      198.26     70.43 o
   5  11  12      161.19      187.13     63.81 o
   6  11  12      975.15      911.95    101.60 o
   7  11  12     1219.68     1198.02    131.25 o
   8  11  12      139.61      105.03     55.18 o
   9  11  12       85.08       94.06     53.49 o
  10  11  12        0.11      146.04     85.89 o
 -11  12  12        0.91      140.31     95.27 o
 -10  12  12        2.26      180.20    101.39 o
  -8  12  12      362.83      421.94     96.89 o
  -7  12  12     8227.50     8584.72    255.30 o
  -6  12  12        0.22      160.04     69.43 o
  -5  12  12      855.15     1005.29    199.88 o
  -4  12  12      108.45      144.12     59.74 o
  -3  12  12      297.81      205.70     62.31 o
  -2  12  12      285.79      215.50     72.87 o
  -1  12  12      163.71      115.95     50.05 o
   0  12  12     1241.81     1444.91    151.54 o
   1  12  12      129.47      173.84     74.04 o
   2  12  12        1.20      156.38     69.85 o
   3  12  12     1586.51     1525.12    150.51 o
   4  12  12      471.86      522.48     91.68 o
   5  12  12      317.38      364.66     88.69 o
   6  12  12      384.30      356.26     82.42 o
   7  12  12      159.54      225.61     89.13 o
   8  12  12        1.85      109.10     79.36 o
   9  12  12       11.68      160.38    123.71 o
 -10  13  12      308.46      303.17    107.93 o
  -8  13  12      572.88      393.94    106.48 o
  -6  13  12      127.56      285.54     91.61 o
  -5  13  12       50.23      295.10    132.03 o
  -4  13  12      240.00      265.34     89.98 o
  -3  13  12       69.63      124.70     57.81 o
  -2  13  12       28.90      135.61     64.51 o
  -1  13  12       45.34       82.23     55.09 o
   0  13  12      358.03      371.19    137.41 o
   1  13  12      699.76      840.12    108.14 o
   2  13  12     1028.77     1143.11    141.89 o
   3  13  12     2110.62     2754.27    215.51 o
   4  13  12       43.18      206.88     86.88 o
   5  13  12      105.27      234.49     89.27 o
   6  13  12       63.89      119.69     58.14 o
   7  13  12      546.75      485.12     92.00 o
   8  13  12       18.49      128.24     87.12 o
   9  13  12       77.76       66.13    118.81 o
 -10  14  12       30.01      258.60    118.12 o
  -9  14  12       11.90      161.03     95.46 o
  -8  14  12        7.04      145.62     92.55 o
  -7  14  12     2901.30     2886.01    249.09 o
  -6  14  12      598.84      874.90    164.20 o
  -5  14  12      949.45     1488.91    214.44 o
  -4  14  12       42.63      319.13    158.98 o
  -3  14  12      179.64      202.72     69.05 o
  -2  14  12      170.29      174.87     67.77 o
  -1  14  12       72.91       93.27     62.57 o
   0  14  12        2.59      137.96     76.34 o
   1  14  12      674.23      455.09    112.36 o
   2  14  12      737.26      817.80    120.81 o
   3  14  12      403.42      343.04     85.90 o
   4  14  12       73.07      232.20     81.95 o
   5  14  12        0.38      169.10     82.04 o
   6  14  12       48.54      264.99     91.58 o
   7  14  12       19.73       89.48     58.50 o
   8  14  12      437.39      304.12    158.13 o
  -9  15  12       12.19      155.59     93.47 o
  -8  15  12     1039.00     1031.75    157.35 o
  -7  15  12      107.51      200.60     93.81 o
  -6  15  12     2642.92     2895.43    263.96 o
  -5  15  12      113.00      347.44    111.79 o
  -4  15  12       42.42      334.16    188.55 o
  -3  15  12        6.36      157.64     81.09 o
  -2  15  12     1280.11     1029.48    112.81 o
  -1  15  12      250.30      271.74     87.13 o
   0  15  12        8.07      142.17     71.73 o
   1  15  12      599.64      477.37    103.13 o
   2  15  12     1473.62     1283.69    137.25 o
   3  15  12      188.56      359.93     89.68 o
   4  15  12       63.83      196.42     81.58 o
   5  15  12      842.41      758.34    151.44 o
   6  15  12       30.41      181.46     96.01 o
   7  15  12      782.38      699.09    155.67 o
   8  15  12       54.49      250.79    159.65 o
  -8  16  12       61.56      163.70     90.93 o
  -7  16  12     2607.07     2825.59    204.49 o
  -6  16  12       15.19      127.21     81.10 o
  -5  16  12       44.42      232.09     91.68 o
  -4  16  12      340.18      383.86    126.63 o
  -3  16  12       26.74      146.92     86.32 o
  -2  16  12       39.81       81.94     64.64 o
  -1  16  12      192.62      240.54     89.21 o
   0  16  12       69.81      131.73     79.10 o
   1  16  12      538.08      418.33    120.61 o
   2  16  12     3906.68     4135.86    238.06 o
   3  16  12      126.07      207.99     88.22 o
   4  16  12       87.67      168.41     91.42 o
   5  16  12      145.75      341.28    129.18 o
   6  16  12      607.69      658.58    124.36 o
   7  16  12        0.01      151.70     84.64 o
  -7  17  12      164.26      253.75    119.60 o
  -3  17  12       98.02      107.76     69.66 o
  -2  17  12      558.04      529.70    159.50 o
  -1  17  12        7.06      142.01     85.64 o
   0  17  12      541.43      441.80    109.92 o
   1  17  12       22.13      163.88     81.02 o
   2  17  12     1424.38      993.18    154.55 o
   3  17  12      495.42      523.55    112.13 o
   4  17  12       53.29      104.90     72.32 o
   5  17  12      209.67      193.89    112.20 o
   6  17  12      165.75      213.93    152.75 o
  -6  18  12      174.21      230.62    117.83 o
  -5  18  12       27.58      181.96     85.27 o
  -4  18  12        0.00      262.12    140.41 o
  -3  18  12      350.40      457.46    108.24 o
  -2  18  12       20.09      223.48    122.80 o
  -1  18  12       55.25      248.23    101.60 o
   0  18  12      858.30      678.72    140.75 o
   1  18  12      242.70      320.50    102.02 o
   2  18  12      623.40      492.27    147.88 o
   3  18  12      122.55      283.99     98.60 o
   4  18  12       12.40      159.17     80.51 o
   5  18  12      463.61      508.13    144.64 o
  -4  19  12       55.59      234.69    101.87 o
  -3  19  12       17.22      254.37    176.16 o
  -2  19  12      508.46      441.36    142.96 o
  -1  19  12        2.13      222.52    116.65 o
   0  19  12      133.65      254.03    101.38 o
   1  19  12     1508.83     1727.39    206.86 o
   2  19  12      513.71      450.30    118.16 o
   3  19  12       14.86      116.92     83.60 o
  -1  20  12        0.73      222.22    125.16 o
   0  20  12      184.42      263.59    105.88 o
 -13   0  13        0.06      243.53    242.61 o
 -11   0  13     1615.89     1379.53    221.11 o
  -9   0  13      388.06      425.52    117.45 o
  -7   0  13      159.55      109.81     69.25 o
  -5   0  13       24.90      183.08     67.23 o
  -3   0  13     3912.36     3843.52    136.83 o
  -1   0  13      129.98      234.61     83.36 o
   1   0  13     4956.64     5266.51    619.21 o
   3   0  13     1430.76     1599.99    424.61 o
   5   0  13     1886.47     2560.03    397.52 o
   7   0  13      554.22      724.41    182.28 o
   9   0  13     4007.68     4396.53    278.96 o
  11   0  13     3653.52     3801.65    276.48 o
 -13   1  13      566.14      536.56    226.33 o
 -12   1  13      220.64      201.52     98.86 o
 -11   1  13      220.76      225.49     93.52 o
 -10   1  13      118.69      238.19     66.65 o
  -9   1  13       34.91      130.17     46.65 o
  -8   1  13       83.53      105.71     48.92 o
  -7   1  13      696.32      545.26     78.76 o
  -6   1  13      156.26      214.21     48.70 o
  -5   1  13      398.00      517.59     62.65 o
  -4   1  13      207.43      186.80     58.09 o
  -3   1  13     1205.30     1163.64     68.11 o
  -2   1  13       60.84      122.47     37.54 o
  -1   1  13        0.36      101.90     46.04 o
   0   1  13      131.22      306.12     89.43 o
   1   1  13       23.04       93.90     46.66 o
   2   1  13     2760.76     2864.71    144.20 o
   3   1  13       65.89      229.96     82.36 o
   4   1  13     1533.85     1759.66    137.69 o
   5   1  13       28.38      164.00     74.10 o
   6   1  13      453.95      522.99    112.62 o
   7   1  13       29.19      229.39     78.95 o
   8   1  13     1425.46     1339.04    142.39 o
   9   1  13      337.18      441.89    110.07 o
  10   1  13     1130.44      953.81    130.24 o
  11   1  13      694.33      623.76    123.92 o
 -13   2  13      121.39      207.62    117.10 o
 -12   2  13      142.02      166.42    119.02 o
 -11   2  13      282.58      234.40     85.47 o
 -10   2  13      768.18      840.19    155.63 o
  -9   2  13       28.79      179.23     66.77 o
  -8   2  13      302.23      243.47     62.75 o
  -7   2  13       67.84       91.64     39.07 o
  -6   2  13     1687.35     1725.50    118.91 o
  -5   2  13     3740.03     4229.52    114.74 o
  -4   2  13      142.50      156.99     47.09 o
  -3   2  13     5314.07     5099.88    115.08 o
  -1   2  13       75.39      163.97     55.07 o
   1   2  13     4015.19     4308.06    132.94 o
   2   2  13      213.19      167.03     58.68 o
   3   2  13      112.48       80.24     64.00 o
   5   2  13      235.85      519.61    132.67 o
   6   2  13       78.19       80.71     56.33 o
   7   2  13      486.05      343.47     84.42 o
   8   2  13       46.08       90.65     64.82 o
   9   2  13        9.78      124.95     63.50 o
  10   2  13       90.71      121.30     66.30 o
  11   2  13     1221.87     1125.97    129.23 o
 -12   3  13      728.44      659.93    143.49 o
 -11   3  13      675.38      710.88    125.94 o
 -10   3  13      630.54      656.76    163.20 o
  -9   3  13       45.51      167.13     68.89 o
  -8   3  13      531.50      384.94     79.24 o
  -7   3  13      215.51      261.36     61.78 o
  -6   3  13      966.28     1057.22     84.28 o
  -5   3  13     2026.99     2102.61    109.58 o
  -4   3  13     4505.17     4480.98    128.07 o
  -3   3  13     1336.02     1117.94     95.03 o
  -1   3  13       89.22      182.13     51.53 o
   1   3  13      568.74      567.27     97.94 o
   2   3  13       33.50      104.99     54.12 o
   3   3  13       10.99      173.99     85.44 o
   4   3  13      152.98      308.20     85.02 o
   5   3  13      165.03      220.73     68.54 o
   6   3  13     1192.64     1176.94    127.29 o
   7   3  13      155.39      178.62     79.35 o
   8   3  13        8.92      141.83     72.41 o
   9   3  13      178.11      138.23     78.85 o
  10   3  13      872.53      777.14    130.45 o
  11   3  13     1271.03     1033.84    126.15 o
 -12   4  13      531.04      557.95    123.72 o
 -11   4  13     1568.42     1636.14    159.17 o
 -10   4  13      176.19      289.28     95.05 o
  -9   4  13       42.08      179.61     85.29 o
  -8   4  13      223.50      196.20     76.14 o
  -7   4  13       73.85      225.20     66.86 o
  -6   4  13      259.99      365.19     82.59 o
  -5   4  13     3243.83     3450.48    123.13 o
  -4   4  13     3626.26     3575.40    191.84 o
  -3   4  13     1683.55     1549.45    102.36 o
  -2   4  13       24.65      127.43     42.60 o
  -1   4  13      239.73      291.53     57.50 o
   0   4  13      185.91      269.92     63.28 o
   1   4  13    21434.05    22226.54    225.99 o
   2   4  13       41.45      112.68     53.07 o
   3   4  13      508.19      504.56     98.03 o
   4   4  13       50.94      176.74     74.81 o
   5   4  13      505.82      667.06    118.57 o
   6   4  13       72.87      153.13     70.55 o
   7   4  13      161.70      125.06     81.91 o
   8   4  13       56.25      122.55     64.38 o
   9   4  13       66.44      113.71     67.71 o
  10   4  13      633.56      460.19    154.32 o
  11   4  13      338.87      316.10    101.58 o
 -12   5  13       16.98      172.09    101.78 o
 -10   5  13      344.71      520.33    113.02 o
  -9   5  13      785.53      771.71    131.35 o
  -8   5  13      896.25      990.09    131.79 o
  -6   5  13      751.88      798.93    129.23 o
  -5   5  13       27.72      123.06     46.36 o
  -4   5  13    14528.91    14581.61    215.65 o
  -3   5  13      196.10      138.00     59.74 o
  -2   5  13      458.24      652.84     81.59 o
   0   5  13       63.99      130.08     43.61 o
   1   5  13       72.49      120.99     44.98 o
   2   5  13    14457.66    15274.46    276.88 o
   3   5  13       14.47      176.15     72.13 o
   4   5  13        8.73      118.29     63.25 o
   5   5  13       44.89       81.83     54.24 o
   6   5  13     1447.39     1307.52    144.50 o
   7   5  13        0.03       88.50     68.29 o
   8   5  13     3247.25     3801.84    226.69 o
   9   5  13      103.68      233.41     88.71 o
  10   5  13      779.75      968.40    135.22 o
  11   5  13       54.58      160.80     89.36 o
 -12   6  13        0.61      175.47    100.35 o
 -11   6  13      956.21      912.79    140.83 o
 -10   6  13      232.82      402.35    133.19 o
  -9   6  13       62.02      177.30     96.93 o
  -8   6  13      255.83      273.44     88.68 o
  -7   6  13     1174.51     1194.07    179.19 o
  -6   6  13      449.82      408.32     74.37 o
  -5   6  13     2084.92     2033.57    120.12 o
  -4   6  13     1268.27     1412.10    151.50 o
  -3   6  13     1196.98     1510.48    146.26 o
  -2   6  13       25.29      162.08     50.92 o
  -1   6  13     3044.66     2688.21    122.99 o
   0   6  13      127.27      122.85     47.81 o
   1   6  13     1703.30     1644.90    114.44 o
   2   6  13       12.20      120.80     51.14 o
   3   6  13     1918.97     1921.96    114.52 o
   4   6  13       77.60      105.45     54.93 o
   5   6  13       14.46       49.79     49.56 o
   6   6  13        0.11      110.13     63.85 o
   8   6  13        0.33      104.14     61.37 o
   9   6  13      316.71      368.73     93.90 o
  10   6  13      797.02     1014.65    132.00 o
  11   6  13      476.03      388.58     95.03 o
 -12   7  13      544.10      458.28    133.40 o
 -11   7  13     1194.54     1346.62    197.83 o
  -9   7  13      295.47      339.74    100.43 o
  -8   7  13        4.38      160.38     81.16 o
  -7   7  13      773.53     1082.65    154.49 o
  -6   7  13      554.71      472.16     96.54 o
  -5   7  13      974.29      732.33     89.62 o
  -4   7  13      778.95      626.93    120.52 o
  -3   7  13       44.30      163.84     61.22 o
  -2   7  13      112.85      288.98     67.59 o
  -1   7  13      226.87      342.17     69.42 o
   0   7  13       69.71      176.36     62.63 o
   1   7  13       39.26      168.39     58.95 o
   2   7  13      247.13      256.88     70.15 o
   3   7  13       12.59       86.70     44.91 o
   4   7  13      790.87      679.04    103.75 o
   5   7  13        8.60       80.38     64.07 o
   6   7  13     3321.96     2871.63    206.06 o
   7   7  13       27.80       91.46     54.48 o
   8   7  13      392.46      519.14     97.93 o
   9   7  13        6.53      137.31     78.42 o
  10   7  13     2712.75     2400.59    169.83 o
 -11   8  13     1610.91     1887.49    221.62 o
 -10   8  13        0.60       96.84     72.67 o
  -9   8  13      240.72      311.03     97.07 o
  -8   8  13     1076.88     1148.17    159.26 o
  -7   8  13     1655.22     1775.01    161.12 o
  -6   8  13      657.66      546.11    115.89 o
  -5   8  13     2322.94     2054.84    106.29 o
  -4   8  13      547.63      496.15    114.00 o
  -3   8  13        6.48      106.02     52.94 o
  -2   8  13      775.74     1016.36    131.20 o
  -1   8  13    12329.84    12562.90    181.77 o
   0   8  13      425.22      440.79     81.29 o
   1   8  13     4374.44     4461.41    154.65 o
   2   8  13       40.52      157.00     52.88 o
   3   8  13     1152.39     1069.03     97.63 o
   4   8  13       15.23       92.55     49.12 o
   5   8  13     1403.49     1382.57    121.84 o
   6   8  13       34.55       84.76     54.94 o
   7   8  13      794.87      811.86    174.15 o
   8   8  13      330.21      414.69     98.64 o
   9   8  13     1417.44     1400.89    225.93 o
  10   8  13      159.14      239.44     95.27 o
 -11   9  13      850.28      762.15    147.27 o
 -10   9  13      448.33      385.65    113.68 o
  -9   9  13      379.09      354.74    107.23 o
  -8   9  13     2156.08     2263.74    182.01 o
  -7   9  13      209.67      262.14     87.78 o
  -6   9  13     2135.16     2153.41    176.59 o
  -5   9  13        1.21      148.44     69.12 o
  -4   9  13      298.08      183.94     66.06 o
  -2   9  13     5580.02     5854.56    230.50 o
  -1   9  13      284.16      261.96     60.73 o
   0   9  13     2829.04     2942.53    173.64 o
   1   9  13       76.95      168.31     68.90 o
   2   9  13     1353.80     1351.23    112.23 o
   3   9  13       53.63       99.54     51.06 o
   4   9  13     2514.75     2397.74    174.55 o
   5   9  13       90.87      155.10     75.84 o
   6   9  13        0.01      115.60     99.84 o
   7   9  13      351.65      397.20     94.68 o
   8   9  13     2626.52     2921.86    169.86 o
   9   9  13       84.72      192.44     91.44 o
  10   9  13       53.65      138.82     77.63 o
 -11  10  13       53.87      266.31    123.88 o
 -10  10  13      470.06      355.44    111.36 o
  -9  10  13      103.63      163.19     95.06 o
  -8  10  13     1376.32     1633.26    189.41 o
  -7  10  13        0.35      165.18     90.31 o
  -6  10  13     1412.87     1580.81    174.31 o
  -4  10  13      108.15      130.97     58.62 o
  -3  10  13      849.63      580.12     79.03 o
  -2  10  13     1070.65     1248.16    115.18 o
  -1  10  13      256.15      248.74     73.07 o
   0  10  13      137.39      360.95    106.48 o
   1  10  13        0.25      107.74     68.05 o
   2  10  13       28.20      120.81     58.66 o
   3  10  13      486.48      598.07     90.99 o
   5  10  13       25.28      174.94     82.86 o
   6  10  13        6.94      131.90     77.49 o
   7  10  13      507.87      396.07    101.08 o
   8  10  13      988.43      649.47    104.55 o
   9  10  13      228.72      132.71     78.90 o
 -10  11  13      323.70      350.52    107.99 o
  -9  11  13      627.39      680.46    164.40 o
  -8  11  13      516.88      297.54    115.47 o
  -7  11  13      360.63      360.43     93.77 o
  -6  11  13     1702.34     1758.09    163.66 o
  -5  11  13      128.72      304.84     96.96 o
  -4  11  13        6.93      122.20     55.83 o
  -3  11  13      562.69      478.32     80.30 o
  -2  11  13     8921.98     9463.57    206.81 o
  -1  11  13        1.91      143.17     65.18 o
   0  11  13      100.41      168.26     67.09 o
   1  11  13      381.66      552.88    106.71 o
   2  11  13      150.54      275.13     87.15 o
   3  11  13      242.36      257.66     81.56 o
   4  11  13     2800.06     2822.85    209.47 o
   5  11  13        1.44      150.75     69.51 o
   6  11  13      229.89      300.76     96.62 o
   7  11  13       59.74      176.39     80.67 o
   8  11  13      297.43      205.79     91.89 o
   9  11  13      298.66      177.51     82.54 o
 -10  12  13      359.62      301.32    113.35 o
  -9  12  13      156.28      224.12    108.13 o
  -8  12  13       13.45      245.56    104.30 o
  -7  12  13     1184.67     1451.99    177.95 o
  -6  12  13     1140.27     1266.57    174.31 o
  -5  12  13       58.85      174.90     80.95 o
  -4  12  13       15.83      125.37     69.38 o
  -3  12  13      525.81      501.04     96.44 o
  -2  12  13       71.46      128.43     57.40 o
  -1  12  13     3647.66     3450.12    185.81 o
   0  12  13       99.70      377.73    171.41 o
   1  12  13      361.22      578.11    110.83 o
   2  12  13       21.71       95.00     55.35 o
   3  12  13      814.26     1014.07    175.19 o
   4  12  13       31.42      135.67     69.11 o
   5  12  13      755.97      850.47    102.56 o
   6  12  13        5.25      151.48     77.92 o
   7  12  13     1149.72     1259.42    152.83 o
   8  12  13       72.73      183.71     95.24 o
   9  12  13      801.30      608.54    154.36 o
  -9  13  13      262.46      272.16    104.80 o
  -8  13  13      184.67      314.50    109.70 o
  -7  13  13      895.13     1059.49    150.70 o
  -6  13  13       54.69      346.87    124.75 o
  -5  13  13      326.46      485.26    110.20 o
  -4  13  13      215.62      273.71    100.46 o
  -3  13  13        0.01       97.36     58.26 o
  -2  13  13      168.26      161.90     85.67 o
  -1  13  13       34.90       84.08     59.07 o
   0  13  13      194.22      217.42     87.19 o
   1  13  13        6.94      162.16     68.35 o
   2  13  13        1.75      162.67     82.92 o
   3  13  13       35.11      214.85     88.01 o
   4  13  13      301.05      301.13     95.34 o
   5  13  13      145.04      163.50     83.10 o
   6  13  13     3472.59     3595.54    287.21 o
   7  13  13      219.23      228.28    112.52 o
   8  13  13      598.63      559.30    146.67 o
  -9  14  13      162.04      199.64     95.76 o
  -8  14  13       49.53      299.30    129.29 o
  -7  14  13      766.42     1006.40    164.93 o
  -6  14  13      116.25      301.27     99.19 o
  -5  14  13      548.35      579.62    130.27 o
  -4  14  13      430.85      577.61    142.21 o
  -3  14  13      215.99      265.96     91.33 o
  -2  14  13       20.50       79.88     68.42 o
  -1  14  13      490.14      443.45    102.39 o
   0  14  13       74.59      123.34     64.54 o
   1  14  13     2932.34     2933.41    169.57 o
   2  14  13      253.56      239.16     87.56 o
   3  14  13      917.43      943.36    126.63 o
   4  14  13        1.53       67.51     63.20 o
   5  14  13        1.46      158.27     80.65 o
   6  14  13       83.33      268.73     96.91 o
   7  14  13     1403.65     1613.77    199.24 o
  -8  15  13        1.41      170.35     97.11 o
  -7  15  13      853.44      767.07    206.71 o
  -6  15  13        5.88      170.66     94.30 o
  -5  15  13      598.45      518.21    134.01 o
  -4  15  13      326.40      410.81    144.98 o
  -3  15  13       22.24      102.99     66.50 o
  -2  15  13       97.93      135.82     70.81 o
  -1  15  13      410.88      681.29    165.08 o
   0  15  13      118.19      173.54     89.61 o
   1  15  13       90.12      113.07     66.56 o
   2  15  13      484.18      479.78    115.57 o
   3  15  13        8.49      193.54    111.33 o
   4  15  13        8.66      145.87     80.37 o
   5  15  13       47.89      280.24     95.46 o
   6  15  13       17.42      114.88     63.61 o
   7  15  13      144.10      318.14    214.51 o
  -7  16  13      212.21      317.96    119.14 o
  -6  16  13       53.38      152.45     92.66 o
  -4  16  13        5.99      139.33     88.50 o
  -3  16  13      930.43      876.42    200.38 o
  -2  16  13       55.11      204.38    119.73 o
  -1  16  13     1648.52     1589.62    152.03 o
   0  16  13      134.43      140.43     63.98 o
   1  16  13     1397.69     1412.86    163.15 o
   2  16  13       24.14      132.65     72.97 o
   3  16  13      262.31      290.89     91.02 o
   4  16  13       50.57      155.71     76.94 o
   5  16  13      113.23      206.70    106.84 o
   6  16  13       14.62       89.39     82.22 o
  -6  17  13        6.88      179.84     93.86 o
  -5  17  13       21.39      204.33     97.58 o
  -4  17  13       51.00      207.92    116.77 o
  -3  17  13      519.85      489.18    139.56 o
  -2  17  13      275.76      297.22    130.90 o
  -1  17  13      643.26      537.91    120.70 o
   0  17  13      294.65      301.01     94.95 o
   1  17  13        5.16      120.60     87.90 o
   2  17  13      249.34      318.70    120.91 o
   3  17  13       18.70      145.52     88.39 o
   4  17  13        2.30      150.88     81.44 o
  -4  18  13      101.92      254.42    139.56 o
  -3  18  13      449.83      567.56    163.14 o
  -2  18  13      197.58      251.44    151.43 o
  -1  18  13     5022.02     5134.56    293.44 o
   0  18  13      171.96      237.29    103.45 o
   1  18  13      346.35      335.73    115.75 o
   2  18  13       13.90      188.14    110.90 o
   3  18  13      358.53      252.93    101.60 o
 -12   0  14     1477.74     1488.42    362.05 o
 -10   0  14       63.18       94.80     99.98 o
  -8   0  14     8957.68     9701.47    291.96 o
  -6   0  14     1469.72     1613.49    116.90 o
  -4   0  14     1264.50     1446.85    136.81 o
  -2   0  14     6784.87     6615.01    173.99 o
   2   0  14     4891.15     5070.26    671.60 o
   4   0  14     2522.90     3441.25    529.02 o
   6   0  14     1951.67     2325.09    259.87 o
   8   0  14       17.73      102.54    104.45 o
  10   0  14      695.25      506.27    165.84 o
 -12   1  14      582.97      490.71    304.57 o
 -11   1  14      203.67      165.22     96.37 o
 -10   1  14      166.32      235.79     87.88 o
  -9   1  14     2235.88     2304.98    143.25 o
  -8   1  14       34.93      131.62     48.50 o
  -7   1  14     3312.87     3080.44    142.38 o
  -6   1  14      111.45      232.76     56.54 o
  -5   1  14      739.85      879.39     72.95 o
  -4   1  14      118.60      162.61     52.04 o
  -3   1  14     3776.64     3494.71    146.97 o
  -2   1  14      595.53      566.79     62.36 o
  -1   1  14     1700.07     1577.48     91.35 o
   0   1  14      144.46      187.08     76.66 o
   1   1  14     1221.05     1119.55    119.43 o
   2   1  14     2504.61     2577.27    276.98 o
   3   1  14      440.07      194.89     80.27 o
   4   1  14      168.36      256.08     73.28 o
   5   1  14     2508.55     2478.77    202.70 o
   6   1  14     4387.49     4447.74    168.90 o
   7   1  14      543.71      386.98     94.79 o
   8   1  14     1194.75     1106.81    146.13 o
   9   1  14      366.66      304.33     95.41 o
  10   1  14      885.25      670.52    111.64 o
 -12   2  14      617.48      523.29    135.35 o
 -11   2  14       65.44      240.11     89.42 o
 -10   2  14       20.16      248.98    100.46 o
  -8   2  14     2014.18     1904.22    161.91 o
  -7   2  14      188.86      337.61     75.04 o
  -6   2  14      426.17      389.06     62.95 o
  -5   2  14      468.49      700.62    118.49 o
  -4   2  14      948.03      805.51     75.67 o
  -3   2  14      754.66      794.11     70.88 o
  -1   2  14      183.13      210.41     52.69 o
   0   2  14        1.41      104.03     45.54 o
   1   2  14       59.97      151.91     73.42 o
   2   2  14     2683.23     3191.71    211.53 o
   3   2  14        0.28      117.29     56.31 o
   4   2  14     1072.60     1182.60    154.78 o
   5   2  14     2616.33     2876.32    196.66 o
   6   2  14      492.82      617.22    122.70 o
   7   2  14     5267.59     5629.74    197.97 o
   8   2  14      209.69      315.68    110.02 o
   9   2  14      304.91      250.26     96.28 o
  10   2  14       56.32      115.18     71.79 o
 -12   3  14      130.26      178.37    112.02 o
 -11   3  14      214.76      313.04    103.03 o
 -10   3  14      392.79      317.56    110.32 o
  -8   3  14      618.55      538.84     83.86 o
  -7   3  14     7006.52     6908.95    255.59 o
  -6   3  14       64.92      180.79     52.54 o
  -5   3  14     5895.15     6107.67    156.53 o
  -4   3  14      117.43      132.90     42.62 o
  -3   3  14      284.74      206.78     52.26 o
  -2   3  14      555.24      483.39     70.35 o
  -1   3  14       34.39      112.77     54.29 o
   0   3  14       26.59      156.23     55.27 o
   1   3  14      212.96      383.32     89.33 o
   2   3  14      449.09      356.19     80.65 o
   3   3  14      103.18      211.04     73.80 o
   4   3  14     4112.21     4185.99    221.03 o
   5   3  14      287.50      436.18    115.39 o
   6   3  14      457.42      519.30     95.72 o
   7   3  14     2076.86     1905.01    201.17 o
   8   3  14      116.20      185.66     78.32 o
   9   3  14       86.16      170.41     86.69 o
  10   3  14       93.74      146.40     82.20 o
 -12   4  14      248.78      329.20    115.81 o
 -11   4  14      131.12      263.69    113.26 o
 -10   4  14      149.74      279.29    105.20 o
  -9   4  14       87.05      190.44     88.75 o
  -8   4  14       82.15      160.15     78.13 o
  -7   4  14      217.53      240.56     62.35 o
  -6   4  14       39.01      186.71     55.78 o
  -5   4  14      352.53      409.97    106.21 o
  -4   4  14      204.36      257.60     66.15 o
  -3   4  14      376.46      197.98     61.49 o
  -2   4  14     1028.46     1324.91     98.97 o
  -1   4  14      236.65      272.24     60.21 o
   0   4  14      306.10      238.23     65.71 o
   1   4  14      748.86      858.37     95.41 o
   2   4  14      141.36      117.42     71.94 o
   3   4  14      540.33      784.72    185.97 o
   4   4  14     3887.04     3871.23    208.90 o
   5   4  14     1698.44     1652.55    163.98 o
   6   4  14       22.89      181.27     99.41 o
   7   4  14     2515.37     2634.74    224.74 o
   8   4  14       10.78      133.27     86.96 o
   9   4  14        8.14      133.03     84.52 o
  10   4  14       54.42      163.31     77.71 o
 -11   5  14      257.75      453.08    125.41 o
 -10   5  14       17.69      218.38     85.22 o
  -9   5  14     1908.64     1873.91    164.02 o
  -8   5  14       30.40      128.25     65.97 o
  -7   5  14      860.53      940.18    147.79 o
  -6   5  14       19.77      118.92     47.88 o
  -5   5  14      456.23      936.90    199.06 o
  -4   5  14      285.50      150.10     52.56 o
  -3   5  14     4486.44     4483.12    146.07 o
  -1   5  14      278.76      297.95     67.86 o
   0   5  14       87.60      163.58     59.45 o
   1   5  14     2852.35     2634.06    124.51 o
   2   5  14       58.99      143.16     79.96 o
   3   5  14     1940.90     1932.48    174.12 o
   4   5  14     1160.24     1200.35    136.30 o
   5   5  14     2240.03     2263.82    177.43 o
   6   5  14        1.16      107.56     55.08 o
   7   5  14      925.53     1037.00    118.82 o
   8   5  14       78.34      144.75     73.19 o
   9   5  14        0.45       78.90     55.72 o
  10   5  14      455.06      276.73    100.07 o
 -11   6  14      332.06      307.76    123.27 o
 -10   6  14     1170.51     1172.89    144.29 o
  -9   6  14       73.66      218.64    100.67 o
  -8   6  14      716.40      991.87    188.27 o
  -7   6  14        4.06      160.64     88.97 o
  -6   6  14        0.46      124.27     52.77 o
  -5   6  14       24.93       75.54     35.61 o
  -4   6  14     6159.73     5929.76    162.10 o
  -3   6  14      279.66      345.12     73.70 o
  -1   6  14      888.21      998.22     91.13 o
   0   6  14        9.88      121.83     49.52 o
   1   6  14      391.93      349.94     69.56 o
   3   6  14      668.00     1032.95    168.01 o
   4   6  14       74.13      114.77     62.76 o
   5   6  14     1831.80     1710.93    140.01 o
   6   6  14      186.75      148.74     73.21 o
   7   6  14     1277.06      937.98    131.81 o
   8   6  14       11.06       53.56     64.06 o
   9   6  14      263.86      102.70     84.79 o
  10   6  14        5.72       79.63     58.16 o
 -11   7  14     3450.13     3284.92    210.74 o
  -9   7  14     1295.42     1567.57    402.61 o
  -8   7  14       44.32      189.88     81.30 o
  -7   7  14       17.75      199.96     81.22 o
  -5   7  14     2175.62     2079.71    249.48 o
  -4   7  14      185.89      226.41     73.10 o
  -3   7  14     1285.05     1427.68    147.01 o
  -2   7  14       57.71      222.66     58.38 o
  -1   7  14     2773.24     2822.02    145.07 o
   0   7  14      805.16      901.86    105.70 o
   1   7  14       78.29      157.63     60.20 o
   2   7  14        3.78       69.85     44.85 o
   3   7  14        2.00       51.93     52.02 o
   4   7  14      696.08      690.35    127.28 o
   5   7  14      106.23      160.71     90.59 o
   6   7  14       46.09       79.54     69.03 o
   7   7  14       72.41      134.88     72.29 o
   8   7  14      557.69      379.57     91.24 o
   9   7  14      199.32      295.86    115.28 o
  10   7  14      134.20      222.48     85.34 o
 -11   8  14      769.11      884.02    154.90 o
 -10   8  14      165.36      371.32    101.86 o
  -9   8  14       17.66      185.61     82.02 o
  -8   8  14      251.55      198.29     88.25 o
  -7   8  14       57.97      198.38     96.88 o
  -6   8  14     2268.04     2348.34    222.91 o
  -5   8  14      225.96      168.29     68.40 o
  -4   8  14      387.83      476.98     92.97 o
  -3   8  14      792.88     1098.33    129.84 o
  -2   8  14      872.44     1046.37    106.93 o
  -1   8  14       43.42      184.02     65.30 o
   0   8  14     1238.94     1621.17    263.22 o
   1   8  14      322.63      473.71     85.65 o
   2   8  14      338.73      211.31     61.01 o
   3   8  14      194.39      205.74     73.07 o
   4   8  14      196.85      275.36     96.58 o
   5   8  14      658.58      529.74    134.48 o
   6   8  14       11.83       97.60     80.16 o
   7   8  14      313.59      109.94     84.94 o
   8   8  14       86.89      102.37     74.89 o
   9   8  14      425.64      207.98     87.93 o
  -9   9  14      809.07      594.57    149.79 o
  -8   9  14      127.17      267.37    102.95 o
  -7   9  14     1028.38      902.32    135.29 o
  -6   9  14        0.04      177.17     75.89 o
  -5   9  14       77.13      211.83     79.07 o
  -4   9  14       42.28      113.64     55.59 o
  -3   9  14     2666.35     2449.19    169.60 o
  -2   9  14     1198.14     1410.31    109.81 o
  -1   9  14     1254.29     1428.47    150.96 o
   1   9  14     1106.35     1260.20    143.52 o
   2   9  14        8.34      126.64     53.71 o
   3   9  14      195.27      258.27     70.96 o
   4   9  14       54.31      176.06     69.80 o
   5   9  14      488.48      417.83     98.20 o
   6   9  14       15.13       92.43     73.59 o
   7   9  14       16.06      171.06     82.23 o
   8   9  14      170.25      195.48    102.89 o
   9   9  14      196.43      183.20     89.21 o
 -10  10  14        2.62      125.41     86.33 o
  -9  10  14      130.21      234.18    106.53 o
  -8  10  14     1049.00      943.27    147.77 o
  -7  10  14      682.92      669.72    134.50 o
  -6  10  14     1479.50     1657.45    156.34 o
  -5  10  14       68.74      193.60     79.42 o
  -4  10  14       31.65      113.56     59.25 o
  -3  10  14      136.97      190.61     66.78 o
  -2  10  14     2175.82     2397.70    166.99 o
  -1  10  14     3395.13     3499.62    202.24 o
   0  10  14      345.82      531.28    111.26 o
   1  10  14      205.84      216.51     65.77 o
   3  10  14      709.17      772.09    150.89 o
   4  10  14        4.17       68.59     51.23 o
   5  10  14     2076.51     2025.08    191.14 o
   6  10  14      159.40      170.44     83.38 o
   7  10  14      112.02      126.65     67.96 o
   8  10  14      317.90      141.39     76.69 o
  -9  11  14        3.54      207.35    106.02 o
  -8  11  14      181.67      313.08    112.85 o
  -7  11  14      359.01      355.98    105.47 o
  -6  11  14      703.66      938.47    134.50 o
  -5  11  14     1500.46     1245.42    160.79 o
  -4  11  14       14.21      132.10     74.86 o
  -3  11  14     2078.69     1870.82    125.52 o
  -2  11  14      524.39      428.11     96.73 o
  -1  11  14     5145.97     5335.98    256.05 o
   0  11  14     1610.58     1474.02    131.02 o
   1  11  14       37.48      226.89    107.28 o
   2  11  14      449.75      326.03     83.13 o
   3  11  14     1109.53      938.41    132.24 o
   4  11  14      121.51      256.32     96.85 o
   5  11  14     1366.98     1288.57    162.05 o
   6  11  14      806.40      890.01    139.10 o
   7  11  14       33.20      104.43     71.20 o
   8  11  14     1013.07      707.13    149.13 o
  -9  12  14      111.17      254.29    105.95 o
  -8  12  14        0.15      344.51    156.67 o
  -7  12  14      189.58      370.25    123.11 o
  -6  12  14     1852.26     2117.64    185.54 o
  -5  12  14      535.24      560.45    143.19 o
  -4  12  14     1125.25      927.24    185.17 o
  -2  12  14      639.75      442.78     94.01 o
  -1  12  14      380.81      336.19    100.53 o
   0  12  14     1103.12     1273.16    241.06 o
   1  12  14      363.11      396.24     91.32 o
   2  12  14     1572.02     1718.92    167.36 o
   3  12  14       63.81       77.19     64.58 o
   4  12  14      472.70      412.01     99.19 o
   5  12  14     2418.63     2299.50    200.45 o
   6  12  14      246.99      253.21     94.98 o
   7  12  14      232.41      216.67     94.15 o
  -8  13  14       44.21      198.88     94.95 o
  -7  13  14      738.90      618.97    129.94 o
  -6  13  14      193.15      530.35    143.55 o
  -5  13  14     6841.66     6924.38    266.71 o
  -4  13  14      806.54      717.69    137.78 o
  -3  13  14     1578.65     1294.49    159.11 o
  -2  13  14      571.88      425.19     92.18 o
  -1  13  14      194.76      165.34     81.84 o
   0  13  14       17.56      142.38     70.01 o
   1  13  14      734.63      855.55    133.39 o
   3  13  14       14.49       84.27     73.90 o
   4  13  14      130.32      179.75     92.56 o
   5  13  14      802.74      706.42    143.03 o
   6  13  14       98.99      168.37     91.61 o
   7  13  14      530.13      580.64    144.32 o
  -7  14  14      196.59      315.72    116.18 o
  -6  14  14     2731.14     2978.92    368.15 o
  -4  14  14      707.90      908.87    143.24 o
  -3  14  14      428.29      266.74    136.61 o
  -2  14  14      948.35      656.23    116.32 o
  -1  14  14      590.66      462.31    119.56 o
   0  14  14     1530.70     1442.61    167.30 o
   1  14  14       75.40      192.21     80.68 o
   2  14  14        7.25      142.62     73.28 o
   3  14  14      109.44      259.34     98.51 o
   4  14  14     1223.72     1054.11    160.96 o
   5  14  14      343.16      317.40    121.89 o
   6  14  14      853.40      719.19    158.28 o
  -6  15  14        0.38      192.40     98.70 o
  -5  15  14       36.93      168.76     85.79 o
  -4  15  14      206.51      213.33    100.26 o
  -3  15  14       18.35      158.91     99.52 o
  -2  15  14      657.10      553.02    126.43 o
  -1  15  14      189.51      200.31     86.78 o
   0  15  14      360.14      317.90     96.51 o
   1  15  14     1033.42      902.86    167.45 o
   2  15  14        0.08      132.08     81.63 o
   4  15  14     2045.62     2198.71    241.66 o
   5  15  14      589.89      552.82    112.89 o
  -5  16  14      184.94      246.05    112.27 o
  -4  16  14      647.91     1108.53    203.90 o
  -3  16  14       69.09      185.53    126.99 o
  -2  16  14     1161.59     1124.61    226.17 o
  -1  16  14       58.54      126.06     84.82 o
   0  16  14       45.33      123.18     86.80 o
   1  16  14     1076.74      818.32    143.36 o
   2  16  14      359.29      297.14    114.23 o
   3  16  14      432.66      246.38     97.25 o
   4  16  14     2012.29     1838.56    263.00 o
  -4  17  14      424.09      453.41    150.71 o
  -3  17  14      138.09      229.37    113.22 o
  -2  17  14        0.72      169.05    117.25 o
  -1  17  14       50.91      175.30     79.76 o
   0  17  14       32.79      144.59     90.59 o
   1  17  14     2106.23     2007.44    179.18 o
   2  17  14      659.31      521.25    128.36 o
 -11   0  15      617.13      266.47    198.24 o
  -9   0  15      582.69      295.98    139.22 o
  -7   0  15     2832.37     2540.76    155.41 o
  -5   0  15      122.61      300.28     76.45 o
  -3   0  15      567.69      671.06    103.26 o
  -1   0  15      121.93      216.21    162.87 o
   1   0  15       21.32      140.16     93.83 o
   3   0  15       19.66      153.72    108.72 o
   5   0  15       42.59      306.33    130.30 o
   7   0  15       27.82      244.61    124.06 o
   9   0  15       31.29      126.97    111.77 o
 -11   1  15       69.18      187.31    127.63 o
 -10   1  15      479.51      378.37    104.19 o
  -9   1  15      159.38      226.77     89.10 o
  -8   1  15     1407.70     1142.71    120.57 o
  -7   1  15     2120.05     2223.94    205.90 o
  -4   1  15       77.68      219.95     60.59 o
  -3   1  15      630.63      413.45     64.59 o
  -2   1  15      208.77      189.26     65.29 o
  -1   1  15     1626.69     1768.82    152.26 o
   0   1  15        2.52      154.63     64.69 o
   1   1  15       60.94      282.44     86.94 o
   2   1  15      356.59      400.36     92.18 o
   3   1  15     1267.79     1297.68    132.03 o
   4   1  15      150.62      197.38     78.27 o
   5   1  15      977.47     1444.15    214.57 o
   6   1  15       93.42      344.41    113.16 o
   7   1  15      653.51      719.08    139.28 o
   8   1  15        6.13      120.41     72.06 o
   9   1  15        2.66      189.18     86.41 o
 -11   2  15      386.30      304.96    139.02 o
 -10   2  15     1257.11     1133.61    150.34 o
  -9   2  15       15.60      157.82     69.08 o
  -8   2  15      624.06      311.25    113.05 o
  -7   2  15       10.88      120.74     69.95 o
  -6   2  15     1478.57     1553.74    141.37 o
  -5   2  15     1302.81     1398.58     92.37 o
  -4   2  15     2200.47     1956.77     92.03 o
  -3   2  15      605.94      461.07     65.42 o
  -2   2  15     1497.98     1544.21    112.90 o
  -1   2  15      883.92     1032.83    101.68 o
   0   2  15      867.39     1180.44    148.24 o
   2   2  15     4926.64     5209.29    222.21 o
   3   2  15      138.82      153.63     60.98 o
   4   2  15      482.37      581.81    117.76 o
   6   2  15       19.31       87.28     67.67 o
   7   2  15      112.01      229.97     97.77 o
   8   2  15     1723.16     1801.40    191.54 o
   9   2  15      180.16      163.11     83.43 o
 -11   3  15       14.29      135.47     93.44 o
 -10   3  15      613.00      710.03    137.64 o
  -9   3  15      199.83      193.13     94.43 o
  -8   3  15     1456.14     1395.16    187.56 o
  -7   3  15      658.29      624.41     83.98 o
  -6   3  15      427.44      416.88     76.93 o
  -5   3  15      960.61     1063.36    167.98 o
  -4   3  15      223.77      185.95     51.97 o
  -3   3  15     1914.88     1927.67     96.67 o
  -2   3  15     1377.64     1336.20    109.90 o
  -1   3  15     4766.54     4698.51    152.55 o
   0   3  15      278.07      165.82     74.93 o
   1   3  15      268.70      253.21    104.20 o
   2   3  15       25.18      150.86     70.31 o
   3   3  15     3491.44     3412.24    178.72 o
   4   3  15        0.91      148.56     77.39 o
   5   3  15       21.79      159.11     73.95 o
   6   3  15        0.08      170.19     73.69 o
   7   3  15      208.94      354.48    103.92 o
   8   3  15       54.48      169.82     70.79 o
   9   3  15       64.97      145.61     82.32 o
 -11   4  15       87.45      287.92     96.41 o
 -10   4  15       68.33      277.97    116.33 o
  -9   4  15      353.09      335.52    100.37 o
  -7   4  15      159.47      260.16     84.42 o
  -6   4  15        0.83      128.64     56.87 o
  -5   4  15      809.06     1134.27    190.06 o
  -3   4  15      139.30      226.46     57.35 o
  -2   4  15     3521.34     3756.16    128.49 o
  -1   4  15     1279.09     1528.38    146.07 o
   0   4  15     1365.71     1458.10    191.30 o
   1   4  15       23.25      156.02     62.06 o
   2   4  15      732.58      814.17    135.81 o
   3   4  15       60.51       74.93     44.88 o
   4   4  15     2799.77     3147.61    254.73 o
   5   4  15        0.31      181.28     77.12 o
   6   4  15      160.37      228.43     84.16 o
   7   4  15       44.42      183.59    100.39 o
   8   4  15      247.94      364.68    103.99 o
   9   4  15      135.54      172.31     86.62 o
 -10   5  15       25.99      145.30     92.60 o
  -9   5  15      424.60      462.68    104.98 o
  -8   5  15      164.85      189.63     91.97 o
  -7   5  15      593.57      327.16    114.14 o
  -6   5  15      121.52      139.25     52.44 o
  -5   5  15      735.09      920.63    208.47 o
  -4   5  15      279.16      186.84     60.16 o
  -2   5  15      936.61      986.68    103.80 o
  -1   5  15     2974.57     2743.40    136.04 o
   0   5  15      128.21      142.54     48.52 o
   1   5  15       19.06      120.54     71.53 o
   2   5  15      313.06      276.62    116.49 o
   3   5  15      164.16      201.67     95.67 o
   4   5  15        7.97      183.78     95.94 o
   5   5  15      706.18      744.10    117.26 o
   6   5  15      183.05      142.10     83.34 o
   7   5  15      183.37      150.05     72.71 o
   8   5  15       95.90      160.38     75.12 o
   9   5  15     1072.78     1067.82    154.46 o
 -10   6  15      166.90      235.40     96.86 o
  -9   6  15        3.20      180.83     94.25 o
  -8   6  15      217.99      308.12    110.94 o
  -7   6  15      256.00      253.55     90.55 o
  -6   6  15     1250.15     1224.04    136.90 o
  -5   6  15       41.31      132.26     53.23 o
  -4   6  15     1766.25     1588.22    102.70 o
  -3   6  15       19.68      106.88     50.89 o
  -2   6  15     2417.13     2411.70    114.33 o
  -1   6  15       95.74      312.35     96.54 o
   0   6  15       99.26      208.50     65.75 o
   1   6  15       82.47       82.58     58.50 o
   2   6  15      141.84      170.56     71.12 o
   3   6  15      221.30      200.22     96.08 o
   4   6  15     1605.60     1773.15    174.58 o
   5   6  15        0.17      143.17     90.32 o
   6   6  15     1807.63     1642.53    174.51 o
   7   6  15      141.41       86.70     65.63 o
   8   6  15        0.69      126.17     73.48 o
   9   6  15        0.16      136.57     74.10 o
 -10   7  15       46.32      264.98    108.57 o
  -9   7  15      196.14      329.27    122.32 o
  -8   7  15      717.58     1051.09    224.81 o
  -7   7  15       33.25      148.31     77.50 o
  -6   7  15      186.76      284.97     98.82 o
  -5   7  15      171.89      175.36     63.45 o
  -4   7  15      564.33      563.84     93.48 o
  -3   7  15       35.98      176.62     63.93 o
  -2   7  15      919.46     1204.25    128.15 o
  -1   7  15      672.70      946.86    124.71 o
   0   7  15       14.90      148.14     59.03 o
   1   7  15     4623.38     5081.46    211.48 o
   2   7  15      397.46      433.44    102.27 o
   3   7  15     5295.71     5248.07    229.63 o
   4   7  15        2.91      149.07     75.40 o
   5   7  15       30.12      129.41     90.13 o
   6   7  15        5.85       92.02     74.18 o
   7   7  15     1070.07      850.62    158.59 o
   8   7  15       38.46       60.81     73.06 o
 -10   8  15        3.84      149.95     87.69 o
  -9   8  15      663.63      560.63    129.28 o
  -8   8  15      114.14      172.21     80.92 o
  -7   8  15        0.18      123.76     87.08 o
  -5   8  15      474.05      410.15     95.02 o
  -4   8  15      132.26      183.65     68.25 o
  -3   8  15        0.04      140.14     62.54 o
  -2   8  15     2590.55     2637.65    201.62 o
  -1   8  15      180.87      202.02     64.25 o
   0   8  15      805.93      943.47    145.12 o
   1   8  15      639.92      628.22     98.37 o
   2   8  15      299.73      477.65    122.88 o
   3   8  15       56.65      131.85     69.00 o
   4   8  15     1419.85     1509.65    156.48 o
   5   8  15        1.49      145.93     81.02 o
   6   8  15        3.39      132.71     93.78 o
   7   8  15       74.92      170.05    110.67 o
   8   8  15     1450.08     1359.45    180.35 o
  -9   9  15      332.54      388.97    126.17 o
  -8   9  15        9.39      129.64     79.10 o
  -7   9  15       36.11      160.71     74.77 o
  -6   9  15     1596.90     1516.75    153.66 o
  -5   9  15      706.12      779.08    144.71 o
  -4   9  15      318.97      251.19     81.92 o
  -3   9  15      264.77      242.22     75.13 o
  -2   9  15      464.23      252.82     78.07 o
  -1   9  15     1573.21     1174.74    162.63 o
   0   9  15     1370.57     1239.92    118.69 o
   1   9  15      328.64      276.99     79.10 o
   2   9  15       67.75      192.91     80.30 o
   3   9  15        3.56      267.36    166.52 o
   4   9  15       68.97      200.92     90.96 o
   5   9  15      131.50      171.23     78.15 o
   6   9  15       36.78       71.76     48.34 o
   7   9  15     2004.47     2072.62    207.56 o
   8   9  15       24.83      245.86    127.58 o
  -9  10  15       81.44      344.57    165.35 o
  -8  10  15      191.24      448.93    117.38 o
  -7  10  15      362.68      405.85    117.55 o
  -6  10  15      780.96      886.10    137.83 o
  -5  10  15      203.38      320.97    109.20 o
  -4  10  15      767.76      599.25     92.61 o
  -3  10  15       61.18      166.63     67.87 o
  -2  10  15      341.71      323.05     76.11 o
  -1  10  15     1432.16     1711.27    197.99 o
   0  10  15     6387.57     6877.42    220.83 o
   1  10  15        0.70      150.03     75.22 o
   2  10  15      939.86      817.17    105.87 o
   3  10  15      102.88      218.21     90.30 o
   4  10  15      388.83      405.29    133.94 o
   5  10  15      186.12      154.54     88.62 o
   6  10  15     2121.78     1802.77    164.99 o
   7  10  15       63.88      122.68     76.78 o
  -8  11  15      894.33     1077.53    161.90 o
  -7  11  15      257.63      446.20    126.95 o
  -6  11  15      331.61      485.00    125.68 o
  -5  11  15      325.28      269.24    106.60 o
  -4  11  15     1711.18     1609.47    149.13 o
  -3  11  15        5.17      120.30     79.59 o
  -2  11  15       91.01      113.29     65.98 o
  -1  11  15     1872.42     1425.26    175.86 o
   0  11  15      965.00     1054.56    145.32 o
   1  11  15      488.55      473.40    106.92 o
   2  11  15      378.83      492.87    124.19 o
   3  11  15     2875.19     3417.68    331.00 o
   4  11  15      513.77      549.12    114.51 o
   5  11  15     2371.30     2126.11    172.00 o
   6  11  15      155.66      156.94     84.92 o
   7  11  15      289.84      447.70    131.48 o
  -8  12  15      435.85      433.55    134.08 o
  -6  12  15        0.11      198.42     99.09 o
  -5  12  15      182.73      279.27     90.78 o
  -4  12  15     4373.09     4282.15    234.53 o
  -3  12  15        7.42       59.90     63.89 o
  -2  12  15      159.15       78.44     71.23 o
  -1  12  15      123.16      133.44     75.92 o
   0  12  15       82.04      210.92     91.26 o
   1  12  15      451.96      469.62    113.38 o
   2  12  15     1764.02     1669.39    162.69 o
   3  12  15      208.31      437.29    171.97 o
   4  12  15      859.51      679.14    156.60 o
   5  12  15      150.10      198.33     85.11 o
   6  12  15        0.20      175.38     99.03 o
  -7  13  15       60.21      184.12    105.66 o
  -6  13  15      173.54      268.72    109.09 o
  -5  13  15      472.18      469.07    127.27 o
  -4  13  15      658.36      451.60    154.68 o
  -3  13  15     2080.77     1969.71    206.79 o
  -2  13  15      144.30      118.52     81.00 o
  -1  13  15       31.12      100.86     65.53 o
   0  13  15      238.85      203.83     85.67 o
   1  13  15      761.13      873.66    132.27 o
   2  13  15       18.48      104.26     81.14 o
   4  13  15      253.22      293.28    118.53 o
   5  13  15       31.87      178.56    115.94 o
  -5  14  15     1383.57     1559.96    221.92 o
  -4  14  15      433.14      765.07    169.71 o
  -3  14  15      839.49      525.41    152.96 o
  -2  14  15       84.34      144.48     88.70 o
  -1  14  15      342.06      176.99     88.83 o
   0  14  15        2.22       80.88     73.96 o
   1  14  15      211.28      315.31    157.71 o
   3  14  15       19.39      218.06     99.06 o
   4  14  15      368.92      306.67    129.98 o
  -5  15  15     1887.98     2542.54    341.47 o
  -4  15  15        6.84      266.56    121.79 o
  -3  15  15     1583.87     1645.72    209.47 o
  -2  15  15      641.09      703.30    153.16 o
  -1  15  15     2104.10     1642.83    185.60 o
   0  15  15      103.21       99.90     86.98 o
   3  15  15      390.72      540.51    134.72 o
  -3  16  15     1352.50     1372.83    215.96 o
  -2  16  15       16.19      248.16    113.00 o
  -1  16  15      101.79      129.06     97.95 o
   0  16  15     3023.07     2706.91    192.39 o
   1  16  15        0.46       66.47     77.85 o
 -10   0  16      299.49      252.39    146.24 o
  -8   0  16      183.22      251.13    136.36 o
  -4   0  16       11.61      170.00     84.11 o
  -2   0  16        0.44       82.46     72.76 o
   0   0  16      115.29      103.34     77.16 o
   2   0  16      311.32      489.00    202.38 o
   4   0  16      279.86      171.66    111.58 o
   6   0  16       49.54      172.44     98.43 o
   8   0  16      482.35      562.71    164.73 o
 -10   1  16     1388.16     1738.86    548.26 o
  -9   1  16       21.11       78.17     90.38 o
  -8   1  16     2623.98     2280.21    162.89 o
  -6   1  16      758.05      962.24     97.75 o
  -4   1  16       33.39       89.35     45.01 o
  -3   1  16       14.07      107.65     49.10 o
  -2   1  16        1.79       72.94     49.41 o
  -1   1  16      165.95      198.84     83.23 o
   0   1  16        4.29       98.31     72.26 o
   1   1  16       20.24      192.81     78.97 o
   2   1  16      587.82      635.26     95.81 o
   3   1  16       10.54      168.20     83.00 o
   4   1  16       54.34      149.49     82.49 o
   6   1  16      109.71      247.84    100.16 o
   7   1  16      673.01      676.39    144.61 o
   8   1  16       27.26      154.73     80.40 o
 -10   2  16      343.62      355.83    152.90 o
  -9   2  16     1268.33     1330.75    197.95 o
  -8   2  16      162.99      195.39     87.32 o
  -7   2  16      906.85      818.25     99.02 o
  -6   2  16      241.92      303.41     63.89 o
  -5   2  16     1750.99     1728.26     91.85 o
  -4   2  16        4.56      105.09     52.60 o
  -3   2  16        6.52       79.44     41.97 o
  -2   2  16      168.17      213.00     68.80 o
  -1   2  16     2384.94     2298.39    174.75 o
   0   2  16       79.65      127.68     76.91 o
   1   2  16      587.66      758.96    147.16 o
   2   2  16      228.52      308.83     91.03 o
   3   2  16      330.92      267.81     87.41 o
   4   2  16      955.95      778.33    119.48 o
   5   2  16      318.14      376.93    103.23 o
   6   2  16      560.26      710.16    119.34 o
   7   2  16     1315.05     1569.66    224.63 o
   8   2  16      252.97      266.69     96.92 o
 -10   3  16      681.29      586.85    119.16 o
  -9   3  16      150.73       68.31     62.29 o
  -8   3  16     3976.24     3861.24    205.65 o
  -7   3  16       36.72      139.68     63.52 o
  -6   3  16     1364.67     1561.20    114.58 o
  -5   3  16       57.94      150.42     48.75 o
  -4   3  16      371.89      318.29     58.08 o
  -3   3  16       39.61      132.49     46.53 o
  -2   3  16     6037.47     6117.61    166.58 o
  -1   3  16        2.51      109.04     67.95 o
   0   3  16     1493.36     1333.84    139.21 o
   1   3  16        7.72       92.85     78.28 o
   2   3  16        9.87      131.91    101.52 o
   3   3  16      252.67      362.85    117.35 o
   4   3  16     3855.59     3886.35    190.51 o
   5   3  16      151.47      182.65     84.15 o
   6   3  16     1488.70     1515.07    146.33 o
   7   3  16       75.17      199.22     86.58 o
   8   3  16      151.77      410.87    109.28 o
 -10   4  16      159.68      310.91    102.13 o
  -9   4  16      377.17      305.45    102.19 o
  -8   4  16       99.91      142.08     84.62 o
  -7   4  16     2167.31     1931.89    174.39 o
  -6   4  16       66.20      146.63     55.87 o
  -5   4  16      865.08     1145.02    107.03 o
  -4   4  16        0.19       99.31     40.12 o
  -3   4  16     3502.58     3204.05    120.12 o
  -2   4  16       68.66      168.74     59.76 o
  -1   4  16     5362.00     5711.67    211.87 o
   0   4  16      172.68      207.65     76.41 o
   1   4  16       88.60      122.13     66.32 o
   2   4  16      173.85      230.69    106.64 o
   3   4  16     3109.86     3545.34    233.69 o
   4   4  16     1042.37     1132.96    173.59 o
   5   4  16     1496.00     1291.10    184.97 o
   6   4  16      556.52      417.76    111.76 o
   7   4  16        5.50      104.33     59.70 o
   8   4  16      486.76      411.40    102.64 o
  -9   5  16      414.95      268.84    103.39 o
  -8   5  16       29.89      101.72     75.97 o
  -7   5  16      133.72      183.16     82.91 o
  -6   5  16     1561.13     1344.04    145.37 o
  -5   5  16        0.09      174.20     77.84 o
  -4   5  16     1038.48      766.15    100.38 o
  -3   5  16       12.28      113.37     49.82 o
  -2   5  16        8.72      119.41     58.96 o
  -1   5  16      975.68     1144.82    143.54 o
   0   5  16      217.52      298.27    130.79 o
   1   5  16       19.17      206.74    111.34 o
   2   5  16     2113.57     2327.79    233.95 o
   3   5  16      436.41      520.00    139.48 o
   4   5  16        6.35      126.11     84.94 o
   5   5  16     1688.21     1847.73    208.13 o
   6   5  16      197.95      213.18    123.14 o
   7   5  16        0.23      117.37    102.53 o
   8   5  16        2.28      180.54     96.64 o
  -9   6  16      499.08      399.15    113.79 o
  -8   6  16       28.03      111.73     74.03 o
  -7   6  16      212.27      170.23     86.22 o
  -6   6  16       64.56      107.61     67.59 o
  -5   6  16     1755.74     1496.36    114.57 o
  -4   6  16       22.93      124.92     50.58 o
  -3   6  16      180.00      131.24     54.27 o
  -2   6  16      170.30      219.34     73.68 o
  -1   6  16     2233.72     2487.14    176.94 o
   0   6  16        0.65      120.48     79.61 o
   1   6  16      186.26      156.72     90.37 o
   2   6  16       20.14      126.12     81.96 o
   3   6  16      440.07      381.90     99.01 o
   4   6  16      116.15      149.53     90.63 o
   5   6  16     2306.38     1957.06    184.78 o
   6   6  16      307.22      373.56    134.77 o
   7   6  16      249.92      157.61    102.24 o
   8   6  16      376.71      179.66    112.20 o
  -9   7  16      251.60      174.65    102.31 o
  -8   7  16     3457.38     3519.49    244.12 o
  -7   7  16       70.01      150.83     83.25 o
  -6   7  16      186.60      164.67     81.50 o
  -5   7  16      155.79       98.13     50.67 o
  -4   7  16     2399.65     2237.76    115.03 o
  -3   7  16       10.32      179.74     70.57 o
  -2   7  16     5216.39     5309.62    212.05 o
  -1   7  16       26.53      158.59     76.26 o
   0   7  16     1117.53     1073.15    135.07 o
   1   7  16        6.18      173.25     82.16 o
   2   7  16      799.16      533.34    115.89 o
   3   7  16      153.42      272.68     98.78 o
   4   7  16     1502.02     1417.04    167.76 o
   5   7  16      326.29      430.43    140.67 o
   6   7  16      796.68      756.76    143.55 o
   7   7  16       59.21      235.27    104.96 o
  -8   8  16        1.24      120.69     84.53 o
  -7   8  16     2889.79     2888.91    253.23 o
  -6   8  16      144.19      249.51    102.16 o
  -5   8  16      152.28      213.68     81.83 o
  -4   8  16      102.71      193.34     70.97 o
  -3   8  16      662.96      690.92    127.54 o
  -2   8  16      206.91      281.03     94.32 o
  -1   8  16     2587.55     2720.49    157.50 o
   0   8  16      237.89      312.23     78.40 o
   1   8  16      811.85      958.42    165.37 o
   2   8  16     1174.98     1436.51    149.26 o
   3   8  16       40.88      212.96     92.12 o
   4   8  16      465.79      336.38     99.33 o
   5   8  16      123.23      145.10     90.32 o
   6   8  16      964.91      655.82    138.85 o
   7   8  16       72.92      129.60    121.77 o
  -8   9  16       19.39      234.94    104.32 o
  -7   9  16       28.20      200.05    101.82 o
  -6   9  16      134.47      157.42    101.55 o
  -5   9  16       86.78      151.32    100.44 o
  -4   9  16     1878.86     1879.04    127.44 o
  -3   9  16      211.92      224.40     90.47 o
  -2   9  16      129.34      207.77     89.67 o
  -1   9  16      297.80      350.89     81.73 o
   0   9  16      743.19      732.41    122.64 o
   1   9  16      820.70      817.69    126.62 o
   2   9  16     3958.34     3972.61    200.12 o
   3   9  16      448.40      374.59    107.70 o
   4   9  16        2.98      124.02     85.07 o
   5   9  16      201.13      188.78     91.62 o
   6   9  16      274.42      271.24    116.29 o
  -7  10  16     3393.55     3871.44    235.43 o
  -6  10  16      189.74      269.15    109.45 o
  -5  10  16     3618.03     3990.80    317.15 o
  -4  10  16      106.82      105.19     70.06 o
  -3  10  16     1447.05     1056.79    122.73 o
  -2  10  16      111.37      233.82     86.94 o
  -1  10  16       24.40      216.41    106.26 o
   0  10  16       36.60      145.23     82.11 o
   1  10  16     4601.21     5302.95    266.88 o
   2  10  16       84.82      258.74     92.87 o
   3  10  16     1048.20      992.18    197.04 o
   4  10  16      109.86      207.67     95.79 o
   5  10  16      136.00      204.69     95.03 o
   6  10  16        0.07      168.77     97.73 o
  -7  11  16      239.58      335.08    116.26 o
  -6  11  16       59.85      230.26     93.17 o
  -5  11  16       61.28      198.65     89.19 o
  -4  11  16      286.86      308.47    129.03 o
  -3  11  16       11.89       95.91     68.72 o
  -2  11  16      849.44      526.93    112.61 o
  -1  11  16       57.53      223.62    105.42 o
   0  11  16      368.27      336.34     94.56 o
   1  11  16      446.07      403.76     89.74 o
   2  11  16      587.29      898.61    162.13 o
   3  11  16       80.24      368.28    118.17 o
   4  11  16      184.01      322.57    116.36 o
   5  11  16       70.32      127.06     83.92 o
  -6  12  16        4.28      223.74    111.95 o
  -5  12  16      166.47      254.92    132.51 o
  -4  12  16      434.73      370.67    203.89 o
  -3  12  16      839.45      725.71    129.79 o
  -2  12  16       44.22       68.40     60.29 o
  -1  12  16     1348.18     1477.63    150.07 o
   0  12  16      178.96      316.27    104.00 o
   1  12  16        0.35      142.77     78.84 o
   2  12  16       91.24      291.64    170.70 o
   3  12  16      201.22      265.22    137.98 o
   4  12  16        0.34      144.21     98.97 o
  -5  13  16       23.12      116.24    109.76 o
  -4  13  16      104.45      255.84    147.54 o
  -3  13  16       22.12      161.16    121.78 o
  -2  13  16      497.05      311.61    101.93 o
  -1  13  16        0.01      205.01    100.39 o
   0  13  16      300.21      376.74    171.23 o
   1  13  16      101.35      198.92     93.76 o
   2  13  16       71.50      238.10    130.76 o
   3  13  16       12.03      212.13    119.72 o
  -3  14  16     2447.16     1964.64    206.40 o
  -2  14  16       50.35      171.43    123.86 o
  -1  14  16      280.83      214.20    110.91 o
   0  14  16       21.46      162.56     94.90 o
   1  14  16      153.21      373.05    108.86 o
   2  14  16      101.33      343.04    118.72 o
  -9   0  17      294.84      290.49    199.83 o
  -7   0  17      176.38      145.29    111.27 o
  -5   0  17     3214.18     3217.22    185.69 o
  -3   0  17       54.63      115.31     97.33 o
  -1   0  17       68.06      135.28     97.55 o
   1   0  17    14854.46    15435.34    648.69 o
   3   0  17     7567.25     8457.88    356.43 o
   5   0  17      581.80      427.50    199.56 o
   7   0  17     2483.52     2850.71    277.63 o
  -9   1  17      110.25      154.53     99.84 o
  -8   1  17      198.41      167.99     89.48 o
  -7   1  17      115.55      124.03     69.11 o
  -6   1  17     1743.96     1668.85    112.85 o
  -5   1  17     1814.89     1907.46    141.49 o
  -4   1  17       45.28      167.36     70.00 o
  -3   1  17      175.87      170.79     79.41 o
  -2   1  17     1612.73     1310.33    142.82 o
  -1   1  17       55.10      110.56     77.23 o
   0   1  17      631.77      592.49    134.81 o
   1   1  17     1870.21     2032.36    192.84 o
   2   1  17      414.21      399.19    117.62 o
   3   1  17      634.83      538.42    107.78 o
   4   1  17     2735.09     2781.45    174.39 o
   5   1  17       22.32      139.87     82.03 o
   6   1  17       19.80      171.51     78.12 o
   7   1  17       25.92      222.44     93.82 o
  -9   2  17        8.63      132.90     99.19 o
  -8   2  17     1531.90     1283.02    138.83 o
  -7   2  17        5.68      118.60     52.94 o
  -6   2  17     4386.06     4535.74    198.60 o
  -5   2  17       67.36      196.82     60.92 o
  -4   2  17      264.92      218.23     83.65 o
  -3   2  17      171.78      155.92     78.69 o
  -2   2  17     1328.29     1237.32    117.92 o
  -1   2  17       61.69      267.42     91.58 o
   0   2  17     1018.53     1131.58    227.03 o
   1   2  17     2419.67     2665.58    202.39 o
   2   2  17       13.61      125.65     80.72 o
   3   2  17        0.72      116.62     96.38 o
   4   2  17      404.25      298.01    113.67 o
   5   2  17      217.63      151.94     72.82 o
   6   2  17        1.18       98.46     75.36 o
   7   2  17       27.83      117.18     74.44 o
  -8   3  17      790.89      598.29    137.02 o
  -7   3  17      212.65      143.80     61.81 o
  -6   3  17     1477.63     1427.24    142.20 o
  -5   3  17      283.68      350.38     76.87 o
  -4   3  17      215.61      194.43     68.59 o
  -3   3  17     1370.91     1206.71    116.59 o
  -2   3  17     1661.25     1521.82    146.76 o
  -1   3  17        7.17      206.21     90.00 o
   0   3  17     3803.05     4124.00    195.00 o
   1   3  17      142.61      169.77     83.23 o
   2   3  17      482.66      312.29     98.33 o
   3   3  17      302.61      229.37    101.23 o
   4   3  17     2027.49     1948.09    194.06 o
   5   3  17        3.04      113.55     91.00 o
   6   3  17      429.44      431.17    130.70 o
   7   3  17       41.54      215.00    107.86 o
  -8   4  17      932.07      553.86    130.43 o
  -7   4  17        1.25       56.40     64.24 o
  -6   4  17      115.86       86.29     48.53 o
  -5   4  17      764.40      845.89    128.77 o
  -4   4  17      665.51      516.72     85.54 o
  -3   4  17     2274.59     2244.63    142.66 o
  -1   4  17      424.13      533.61    108.64 o
   0   4  17      746.03      736.42    126.69 o
   1   4  17        8.48       98.20     61.03 o
   2   4  17      458.40      450.27    146.13 o
   3   4  17     2827.21     2893.93    218.70 o
   4   4  17        6.98      227.49    114.88 o
   5   4  17       83.85      128.24    115.97 o
   6   4  17       41.04      139.37    107.00 o
   7   4  17     3042.82     3152.82    218.23 o
  -8   5  17        6.62      104.37     70.21 o
  -7   5  17      124.78      170.77    102.26 o
  -6   5  17      312.03      228.73     92.32 o
  -5   5  17      111.27      122.40     52.04 o
  -4   5  17      293.79      235.52     62.46 o
  -3   5  17      645.03      501.50     85.18 o
  -2   5  17      617.85      660.92    139.26 o
  -1   5  17      700.37      835.02    120.49 o
   0   5  17      615.65      776.62    123.56 o
   1   5  17        1.37      133.15     76.77 o
   2   5  17     1311.73     1396.80    163.30 o
   3   5  17       53.62      159.08     91.25 o
   4   5  17      272.18      207.04    135.51 o
   5   5  17       16.40      128.59     92.32 o
   6   5  17      700.35      474.13    142.74 o
  -8   6  17       86.88      178.93    107.41 o
  -7   6  17      297.00      242.71     95.61 o
  -6   6  17        4.64       74.23     63.74 o
  -4   6  17      131.41      175.58     60.25 o
  -3   6  17      135.82      259.06     81.10 o
  -2   6  17      437.13      381.62    146.13 o
  -1   6  17     1313.80     1214.37    154.98 o
   0   6  17       53.25      164.58     88.20 o
   1   6  17        0.27      135.74     68.14 o
   2   6  17      290.14      267.72    100.56 o
   3   6  17      249.75      208.89     94.02 o
   4   6  17       37.10      106.24     65.20 o
   5   6  17       84.40      125.89     94.56 o
   6   6  17       29.12      149.61    104.46 o
  -7   7  17      642.12      401.79    110.14 o
  -6   7  17       42.71      243.79    111.69 o
  -5   7  17       61.44      150.71     74.09 o
  -4   7  17      188.59      123.01     60.67 o
  -3   7  17        1.30      108.61     78.09 o
  -2   7  17      326.86      306.90     97.31 o
  -1   7  17      370.65      348.17    105.12 o
   0   7  17       22.81      247.33     95.18 o
   1   7  17      100.77      181.35     87.45 o
   2   7  17     2310.37     2216.13    169.40 o
   3   7  17        1.64      143.16     77.92 o
   4   7  17      317.64      354.23    108.88 o
   5   7  17        4.13      125.95     76.90 o
   6   7  17      489.46      389.61    129.71 o
  -7   8  17      232.70      213.38    104.88 o
  -6   8  17      990.48      719.27    121.40 o
  -5   8  17        4.44      166.60     85.00 o
  -4   8  17      220.86      135.99     62.62 o
  -3   8  17      334.17      189.38     78.32 o
  -2   8  17      129.12      215.19     82.53 o
   0   8  17       31.06      174.46     80.84 o
   1   8  17      163.32      252.13    109.79 o
   2   8  17      355.49      277.53    101.49 o
   3   8  17       23.90      166.56     90.66 o
   4   8  17       11.31      237.92    101.41 o
   5   8  17        0.31      230.26    101.84 o
  -6   9  17     1039.06      950.67    134.05 o
  -5   9  17        2.37      103.51     64.97 o
  -4   9  17        0.09       82.08     67.76 o
  -3   9  17        9.09      149.55     82.47 o
  -2   9  17      210.35      229.84     90.76 o
  -1   9  17      197.59      280.13    215.27 o
   0   9  17      321.58      327.44    118.22 o
   1   9  17      164.17      408.75    141.17 o
   2   9  17      913.85      901.27    131.06 o
   3   9  17        7.26      179.54     82.26 o
   4   9  17      473.97      390.89    105.75 o
   5   9  17      128.37      151.20     80.98 o
  -5  10  17      468.71      537.24    160.70 o
  -4  10  17      210.12      111.03    117.37 o
  -3  10  17     1188.23      871.36    135.68 o
  -2  10  17      724.70      625.17    131.51 o
  -1  10  17      104.81      179.12     83.55 o
   0  10  17      219.03      282.19    124.56 o
   1  10  17      479.21      454.41    123.42 o
   2  10  17      109.26      235.34     98.81 o
   3  10  17      114.29      276.78    119.58 o
   4  10  17      279.78      252.04     99.67 o
  -4  11  17        1.04      181.33    141.05 o
  -3  11  17      598.71      341.16    107.18 o
  -2  11  17     1613.95     1222.62    140.30 o
  -1  11  17        2.72      123.87     79.22 o
   0  11  17      533.64      358.92    129.71 o
   1  11  17      161.50      286.01    124.21 o
   2  11  17       46.10      105.10     92.91 o
   3  11  17      209.39      353.72    118.41 o
  -3  12  17      141.22      187.51    131.34 o
  -2  12  17      320.59      144.34     89.82 o
  -1  12  17      170.15      192.80     87.04 o
   0  12  17        6.20      272.47    130.37 o
   1  12  17      634.42      864.19    284.93 o
  -6   0  18     1597.34     1682.91    269.12 o
  -4   0  18       57.20      232.86    132.53 o
  -2   0  18     2580.05     2220.58    231.94 o
   0   0  18      310.73      150.35    162.22 o
   2   0  18      927.82     1099.06    326.71 o
   4   0  18      329.20      544.92    178.57 o
  -7   1  18     3009.98     3323.63    242.78 o
  -6   1  18      104.28      234.70     90.73 o
  -5   1  18      255.63      282.75    105.39 o
  -4   1  18       98.29      200.24     89.74 o
  -3   1  18       30.30       74.55     63.42 o
  -2   1  18        0.24       92.72     67.69 o
  -1   1  18     1936.04     1533.33    135.20 o
   0   1  18        0.82       84.55     79.68 o
   1   1  18      104.54       78.80     88.77 o
   2   1  18      406.97      297.61    108.29 o
   3   1  18       15.67      156.57    103.45 o
   4   1  18        2.11       61.43     67.52 o
   5   1  18     3507.65     3443.37    227.75 o
  -7   2  18       33.58      206.40     91.14 o
  -6   2  18       12.63      185.81     76.85 o
  -5   2  18       48.62      284.56     98.20 o
  -4   2  18       43.06      150.82     74.66 o
  -3   2  18       60.56      150.44     89.72 o
  -2   2  18      217.81      235.53     92.81 o
  -1   2  18      227.71      207.57     91.94 o
   0   2  18     3000.66     2855.74    214.43 o
   1   2  18       99.26      139.42     88.10 o
   2   2  18     2609.10     2728.00    214.93 o
   3   2  18      173.14      268.83    132.97 o
   4   2  18      211.50      191.69    102.62 o
   5   2  18      894.12      589.14    151.05 o
  -7   3  18     3378.30     3075.24    225.30 o
  -6   3  18       51.06      166.44     78.55 o
  -5   3  18      112.12      214.18     75.97 o
  -4   3  18        6.81      158.79     82.44 o
  -3   3  18       36.75      107.36     66.38 o
  -2   3  18        2.45       97.60     71.98 o
  -1   3  18      192.83      234.92     84.94 o
   0   3  18      540.93      557.48    122.11 o
   1   3  18     1082.71     1152.17    141.17 o
   2   3  18       20.61      212.97    118.16 o
   3   3  18        2.06      202.45    108.33 o
   4   3  18       96.66      275.39    127.79 o
   5   3  18      597.60      486.68    134.71 o
  -6   4  18      139.84      143.20     62.10 o
  -5   4  18       90.24      125.93     57.62 o
  -4   4  18      594.63      500.74    121.18 o
  -3   4  18        0.18       83.93     70.86 o
  -2   4  18      262.32      118.88     73.98 o
  -1   4  18        7.18      143.36     88.49 o
   0   4  18     2242.92     2368.88    205.48 o
   1   4  18      418.52      336.98    102.74 o
   2   4  18      106.06      113.30     66.96 o
   3   4  18        4.33      201.38    111.06 o
   4   4  18      632.17      680.73    166.80 o
   5   4  18      120.21      155.12    111.72 o
  -6   5  18        3.89      111.20     73.76 o
  -5   5  18      121.35      232.31     72.63 o
  -4   5  18       29.52      106.42     62.25 o
  -3   5  18     1437.11     1234.21    128.02 o
  -2   5  18       35.47      126.77     71.49 o
  -1   5  18     2771.30     3021.27    223.02 o
   1   5  18     3769.19     3855.88    198.23 o
   2   5  18       11.20      206.01     96.74 o
   3   5  18       13.48      155.59     93.50 o
   4   5  18      432.93      414.13    132.13 o
  -6   6  18      421.83      285.92     94.35 o
  -5   6  18       49.59      202.46     89.03 o
  -4   6  18     1247.96     1265.32    145.57 o
  -3   6  18        3.49      121.46     68.36 o
  -2   6  18      155.29      193.30     85.23 o
  -1   6  18      133.74      230.29     96.96 o
   0   6  18     5849.22     5949.27    236.65 o
   1   6  18       66.26      192.23     89.85 o
   2   6  18       96.64      160.18     88.79 o
   3   6  18       19.16      115.21     83.49 o
   4   6  18      773.33      814.11    133.44 o
  -5   7  18      675.76      547.30    153.40 o
  -4   7  18        0.13       65.80     64.95 o
  -3   7  18     4379.07     4020.23    226.71 o
  -2   7  18      172.09      234.41    116.10 o
   0   7  18      410.26      550.36    125.76 o
   1   7  18      132.98      328.11    109.83 o
   2   7  18       17.25      160.52     83.34 o
   3   7  18       12.95      196.21     97.42 o
  -4   8  18      189.26      240.70    121.62 o
  -3   8  18        0.43      178.84     80.66 o
  -2   8  18     4660.94     4707.49    267.54 o
  -1   8  18      192.35      160.43    112.24 o
   0   8  18     1180.86     1276.85    145.37 o
   1   8  18      150.70      322.00    114.74 o
   2   8  18     1788.49     1635.84    168.14 o
   3   8  18      430.65      566.33    144.64 o
  -3   9  18      252.13      374.42    121.57 o
  -1   9  18      528.29      452.93    131.66 o
   0   9  18       27.61      339.31    154.97 o
   1   9  18       34.91      248.23    106.55 o
   2   9  18       81.22      266.96    104.20 o
  -1  10  18        0.00      238.35    119.72 o
   0  10  18      348.53      526.25    161.45 o
  -5   0  19     3921.37     3876.51    263.06 o
  -3   0  19     2304.67     1830.68    217.70 o
  -1   0  19       12.84       75.16     96.80 o
   1   0  19      422.53      119.41    158.38 o
  -5   1  19      797.32      776.54    132.54 o
  -4   1  19      425.11      378.52    112.90 o
  -3   1  19     1099.75      766.06    134.29 o
  -2   1  19       10.58      150.42     88.33 o
  -1   1  19       37.29       90.21     72.88 o
   0   1  19      170.30      133.63     96.07 o
   1   1  19      322.47      194.24    132.44 o
   2   1  19        6.49       96.70    124.47 o
   3   1  19     3557.53     3290.65    283.73 o
  -4   2  19     1139.04      959.49    117.37 o
  -3   2  19      601.76      595.50    127.94 o
  -2   2  19       27.78      133.25     77.09 o
  -1   2  19      284.40      267.83     97.27 o
   0   2  19      127.01      124.74     93.32 o
   1   2  19       89.14      126.65    102.43 o
   2   2  19       82.25      179.22    136.12 o
   3   2  19      338.03      353.10    124.56 o
  -4   3  19      400.30      337.80    109.50 o
  -3   3  19       35.14      102.45     77.79 o
[truncated: 984 more chars]
